# Supplementary material for: Bis(piperazine-1,4-diium) hexa­chlorido­bismuthate(III) chloride monohydrate
Source: Acta Crystallogr Sect E Struct Rep Online. 2011 Nov 5;67(Pt 12):m1688. doi: 10.1107/S1600536811045594 (PMC3238614; doi:10.1107/S1600536811045594)
Supplement: Supplementary file 1 [file e-67-m1688-sup1.cif]

##############################################################################
#                                                                            #
# This CIF contains the data in a paper accepted for publication in          #
# Acta Crystallographica Section E. It conforms to the requirements of       #
# Notes for Authors for Acta Crystallographica Section E, and has been       #
# peer reviewed under the auspices of the IUCr Commission on Journals.       #
#                                                                            #
# Full details of the Crystallographic Information File format               #
# are given in the paper "The Crystallographic Information File (CIF):       #
# a New Standard Archive File for Crystallography" by S. R. Hall, F. H.      #
# Allen and I. D. Brown [Acta Cryst. (1991), A47, 655-685].                  #
#                                                                            #
# The current version of the core CIF dictionary is obtainable from          #
# ftp://ftp.iucr.org/pub/cif_core.dic.                                       #
#                                                                            #
# Software is freely available for graphical display of the structure(s)     #
# in this CIF. For information consult the CIF software page                 #
# http://www.iucr.org/resources/cif/software.                                #
#                                                                            #
# This file may be used for bona fide research purposes within the           #
# scientific community so long as proper attribution is given to the journal # 
# article from which it was obtained.                                        #
#                                                                            #
##############################################################################
data_I
_audit_creation_method     SHELXL-97
_chemical_name_systematic
;
Bis(piperazine-1,4-diium) hexachloridobismuthate(III) chloride monohydrate
;
_chemical_name_common     ?
_chemical_formula_moiety     '2(C4 H12 N2 2+), Bi Cl6 3-, Cl -, H2 O'
_chemical_formula_sum     'C8 H26 Bi Cl7 N4 O'
_chemical_formula_iupac     '(C4 H12 N2)2 [Bi Cl6] Cl, H2 O'
_chemical_formula_weight     651.46
_chemical_melting_point     ?
_symmetry_cell_setting     monoclinic
_symmetry_space_group_name_H-M     'P 21/c'
_symmetry_space_group_name_Hall     '-P 2ybc'
loop_
    _symmetry_equiv_pos_as_xyz
    'x, y, z'
    '-x, y+1/2, -z+1/2'
    '-x, -y, -z'
    'x, -y-1/2, z-1/2'
_cell_length_a     11.085(3)
_cell_length_b     16.642(4)
_cell_length_c     11.862(3)
_cell_angle_alpha     90.00
_cell_angle_beta     98.997(3)
_cell_angle_gamma     90.00
_cell_volume     2161.3(10)
_cell_formula_units_Z     4
_cell_measurement_reflns_used     3341
_cell_measurement_theta_min     1.86
_cell_measurement_theta_max     26
_cell_measurement_temperature     296(2)
_exptl_crystal_description     block
_exptl_crystal_colour     colorless
_exptl_crystal_size_max     0.20
_exptl_crystal_size_mid     0.20
_exptl_crystal_size_min     0.20
_exptl_crystal_density_diffrn     2.002
_exptl_crystal_density_meas     ?
_exptl_crystal_density_method     'not measured'
_exptl_crystal_F_000     1248
_exptl_absorpt_coefficient_mu     9.025
_exptl_absorpt_correction_type     multi-scan
_exptl_absorpt_process_details     '(CrystalClear; Rigaku, 2005)'
_exptl_absorpt_correction_T_min     0.2655
_exptl_absorpt_correction_T_max     0.2655
_exptl_special_details     ?
_diffrn_ambient_temperature     296(2)
_diffrn_radiation_type     MoK\a
_diffrn_radiation_wavelength     0.71073
_diffrn_radiation_source     'fine-focus sealed tube'
_diffrn_radiation_monochromator     graphite
_diffrn_measurement_device_type     'Rigaku SCXmini'
_diffrn_measurement_method     '\w scans'
_diffrn_detector_area_resol_mean     13.6612
_diffrn_reflns_number     12000
_diffrn_reflns_av_R_equivalents     0.0409
_diffrn_reflns_av_sigmaI/netI     0.0464
_diffrn_reflns_theta_min     1.86
_diffrn_reflns_theta_max     26.00
_diffrn_reflns_theta_full     26.00
_diffrn_measured_fraction_theta_max     0.966
_diffrn_measured_fraction_theta_full     0.966
_diffrn_reflns_limit_h_min     -13
_diffrn_reflns_limit_h_max     13
_diffrn_reflns_limit_k_min     -17
_diffrn_reflns_limit_k_max     20
_diffrn_reflns_limit_l_min     -13
_diffrn_reflns_limit_l_max     14
_diffrn_standards_number     ?
_diffrn_standards_interval_count     ?
_diffrn_standards_interval_time     ?
_diffrn_standards_decay_%     ?
_refine_special_details
;
Refinement of <i>F</i>^2^ against ALL reflections. The weighted <i>R</i>-factor
<i>wR</i> and goodness of fit <i>S</i> are based on <i>F</i>^2^, conventional
<i>R</i>-factors <i>R</i> are based on <i>F</i>, with <i>F</i> set to zero for
negative <i>F</i>^2^. The threshold expression of <i>F</i>^2^ >
\s(<i>F</i>^2^) is used only for calculating <i>R</i>-factors(gt) <i>etc</i>.
and is not relevant to the choice of reflections for refinement.
<i>R</i>-factors based on <i>F</i>^2^ are statistically about twice as large
as those based on <i>F</i>, and <i>R</i>- factors based on ALL data will be
even larger.
;
_reflns_number_total     4108
_reflns_number_gt     3341
_reflns_threshold_expression     I>2sigma(I)
_refine_ls_structure_factor_coef     Fsqd
_refine_ls_matrix_type     full
_refine_ls_R_factor_all     0.0391
_refine_ls_R_factor_gt     0.0270
_refine_ls_wR_factor_gt     0.0575
_refine_ls_wR_factor_ref     0.0609
_refine_ls_goodness_of_fit_ref     1.028
_refine_ls_restrained_S_all     1.028
_refine_ls_number_reflns     4108
_refine_ls_number_parameters     197
_refine_ls_number_restraints     3
_refine_ls_hydrogen_treatment     mixed
_refine_ls_weighting_scheme     calc
_refine_ls_weighting_details
         'calc w=1/[\s^2^(Fo^2^)+(0.0226P)^2^+0.0000P] where P=(Fo^2^+2Fc^2^)/3'
_atom_sites_solution_hydrogens     geom
_atom_sites_solution_primary     direct
_atom_sites_solution_secondary     difmap
_refine_ls_shift/su_max     0.002
_refine_ls_shift/su_mean     0.000
_refine_diff_density_max     0.657
_refine_diff_density_min     -0.538
_refine_ls_extinction_method     'SHELXTL (Sheldrick, 2008)'
_refine_ls_extinction_coef     0.00472(14)
_refine_ls_extinction_expression
                                  'Fc^*^=kFc[1+0.001xFc^2^\l^3^/sin(2\q)]^-1/4^'
loop_
    _atom_type_symbol
    _atom_type_description
    _atom_type_scat_dispersion_real
    _atom_type_scat_dispersion_imag
    _atom_type_scat_source
    'C' 'C' 0.0033 0.0016
                         'International Tables Vol C Tables 4.2.6.8 and 6.1.1.4'
    'H' 'H' 0.0000 0.0000
                         'International Tables Vol C Tables 4.2.6.8 and 6.1.1.4'
    'N' 'N' 0.0061 0.0033
                         'International Tables Vol C Tables 4.2.6.8 and 6.1.1.4'
    'O' 'O' 0.0106 0.0060
                         'International Tables Vol C Tables 4.2.6.8 and 6.1.1.4'
    'Cl' 'Cl' 0.1484 0.1585
                         'International Tables Vol C Tables 4.2.6.8 and 6.1.1.4'
    'Bi' 'Bi' -4.1077 10.2566
                         'International Tables Vol C Tables 4.2.6.8 and 6.1.1.4'
_computing_data_collection     'CrystalClear (Rigaku, 2005)'
_computing_cell_refinement     'CrystalClear (Rigaku, 2005)'
_computing_data_reduction     'CrystalClear (Rigaku, 2005)'
_computing_structure_solution     'SHELXTL (Sheldrick, 2008)'
_computing_structure_refinement     'SHELXTL (Sheldrick, 2008)'
_computing_molecular_graphics     'SHELXTL (Sheldrick, 2008)'
_computing_publication_material     'SHELXTL (Sheldrick, 2008)'
loop_
    _atom_site_type_symbol
    _atom_site_label
    _atom_site_fract_x
    _atom_site_fract_y
    _atom_site_fract_z
    _atom_site_U_iso_or_equiv
    _atom_site_adp_type
    _atom_site_calc_flag
    _atom_site_refinement_flags
    _atom_site_occupancy
    _atom_site_symmetry_multiplicity
    _atom_site_disorder_assembly
    _atom_site_disorder_group
    Bi Bi1 0.740018(15) 0.092026(11) 0.807034(15) 0.02849(9) Uani d . 1 1 . .
    Cl Cl2 0.79302(15) 0.11877(12) 0.60299(13) 0.0670(5) Uani d . 1 1 . .
    C C6 0.9370(5) 0.3286(3) 0.6818(4) 0.0390(13) Uani d . 1 1 . .
    H H6A 0.8528 0.3112 0.6758 0.047 Uiso calc R 1 1 . .
    H H6B 0.9707 0.3059 0.6181 0.047 Uiso calc R 1 1 . .
    Cl Cl3 0.97693(11) 0.09950(7) 0.90506(12) 0.0394(3) Uani d . 1 1 . .
    Cl Cl4 0.68343(11) 0.05928(8) 1.02452(11) 0.0376(3) Uani d . 1 1 . .
    Cl Cl6 0.70154(12) 0.24996(8) 0.83713(12) 0.0442(3) Uani d . 1 1 . .
    Cl Cl5 0.49653(12) 0.07440(9) 0.74387(13) 0.0491(4) Uani d . 1 1 . .
    C C4 0.4452(5) 0.1743(3) 1.0987(5) 0.0476(15) Uani d . 1 1 . .
    H H4A 0.5070 0.1454 1.1500 0.057 Uiso calc R 1 1 . .
    H H4B 0.3783 0.1868 1.1397 0.057 Uiso calc R 1 1 . .
    C C3 0.4981(5) 0.2503(3) 1.0608(5) 0.0459(14) Uani d . 1 1 . .
    H H3A 0.5253 0.2841 1.1265 0.055 Uiso calc R 1 1 . .
    H H3B 0.5682 0.2380 1.0241 0.055 Uiso calc R 1 1 . .
    N N1 0.4004(4) 0.1236(3) 0.9985(4) 0.0483(12) Uani d . 1 1 . .
    H H1A 0.3673 0.0784 1.0221 0.058 Uiso calc R 1 1 . .
    H H1D 0.4638 0.1094 0.9638 0.058 Uiso calc R 1 1 . .
    N N2 0.4051(4) 0.2935(3) 0.9799(4) 0.0485(12) Uani d . 1 1 . .
    H H2A 0.4377 0.3391 0.9570 0.058 Uiso calc R 1 1 . .
    H H2D 0.3417 0.3069 1.0151 0.058 Uiso calc R 1 1 . .
    C C1 0.3073(5) 0.1661(3) 0.9150(5) 0.0474(15) Uani d . 1 1 . .
    H H1B 0.2357 0.1777 0.9497 0.057 Uiso calc R 1 1 . .
    H H1C 0.2827 0.1322 0.8489 0.057 Uiso calc R 1 1 . .
    C C2 0.3612(5) 0.2428(3) 0.8790(5) 0.0474(15) Uani d . 1 1 . .
    H H2B 0.4288 0.2306 0.8388 0.057 Uiso calc R 1 1 . .
    H H2C 0.3000 0.2719 0.8273 0.057 Uiso calc R 1 1 . .
    Cl Cl1 0.76430(12) -0.06850(9) 0.77947(15) 0.0542(4) Uani d . 1 1 . .
    N N4 0.9416(4) 0.4179(2) 0.6760(4) 0.0348(10) Uani d . 1 1 . .
    H H4C 1.0193 0.4338 0.6764 0.042 Uiso calc R 1 1 . .
    H H4D 0.8970 0.4347 0.6103 0.042 Uiso calc R 1 1 . .
    N N3 0.9625(4) 0.3368(3) 0.8914(4) 0.0459(12) Uani d . 1 1 . .
    H H3C 0.8856 0.3203 0.8937 0.055 Uiso calc R 1 1 . .
    H H3D 1.0096 0.3206 0.9561 0.055 Uiso calc R 1 1 . .
    C C8 0.9648(5) 0.4261(3) 0.8847(5) 0.0487(15) Uani d . 1 1 . .
    H H8A 1.0487 0.4443 0.8911 0.058 Uiso calc R 1 1 . .
    H H8B 0.9301 0.4487 0.9479 0.058 Uiso calc R 1 1 . .
    C C7 0.8937(5) 0.4550(3) 0.7740(5) 0.0474(14) Uani d . 1 1 . .
    H H7A 0.8082 0.4411 0.7706 0.057 Uiso calc R 1 1 . .
    H H7B 0.8998 0.5130 0.7695 0.057 Uiso calc R 1 1 . .
    C C5 1.0076(5) 0.2991(3) 0.7909(5) 0.0439(14) Uani d . 1 1 . .
    H H5A 1.0934 0.3118 0.7933 0.053 Uiso calc R 1 1 . .
    H H5B 0.9998 0.2411 0.7950 0.053 Uiso calc R 1 1 . .
    Cl Cl7 0.16914(12) 0.31589(10) 0.09392(12) 0.0537(4) Uani d . 1 1 . .
    O O1 0.5352(5) 0.4184(3) 0.9159(6) 0.099(2) Uani d D 1 1 . .
    H H9A 0.610(3) 0.425(4) 0.941(6) 0.119 Uiso d D 1 1 . .
    H H9B 0.519(6) 0.452(4) 0.862(5) 0.119 Uiso d D 1 1 . .
loop_
    _atom_site_aniso_label
    _atom_site_aniso_U_11
    _atom_site_aniso_U_22
    _atom_site_aniso_U_33
    _atom_site_aniso_U_12
    _atom_site_aniso_U_13
    _atom_site_aniso_U_23
    Bi1 0.02867(12) 0.02880(13) 0.02927(13) 0.00082(8) 0.00847(8) 0.00086(9)
    Cl2 0.0689(11) 0.0968(13) 0.0406(9) 0.0061(9) 0.0256(8) 0.0120(9)
    C6 0.058(4) 0.030(3) 0.031(3) -0.008(3) 0.013(3) -0.001(2)
    Cl3 0.0340(6) 0.0433(8) 0.0412(8) 0.0000(6) 0.0062(6) 0.0025(6)
    Cl4 0.0387(7) 0.0423(8) 0.0326(7) -0.0034(6) 0.0080(6) 0.0011(6)
    Cl6 0.0412(7) 0.0353(8) 0.0590(10) -0.0036(6) 0.0167(7) -0.0065(7)
    Cl5 0.0344(7) 0.0585(10) 0.0538(9) 0.0017(6) 0.0044(6) -0.0146(7)
    C4 0.045(3) 0.060(4) 0.040(4) 0.001(3) 0.014(3) 0.002(3)
    C3 0.041(3) 0.054(4) 0.043(4) -0.009(3) 0.008(3) -0.011(3)
    N1 0.042(3) 0.032(3) 0.075(4) -0.007(2) 0.021(3) -0.005(3)
    N2 0.057(3) 0.035(3) 0.059(3) -0.003(2) 0.027(3) -0.002(2)
    C1 0.034(3) 0.056(4) 0.050(4) -0.005(3) 0.003(3) -0.017(3)
    C2 0.045(3) 0.055(4) 0.044(4) 0.006(3) 0.013(3) 0.007(3)
    Cl1 0.0409(8) 0.0343(8) 0.0903(12) 0.0001(6) 0.0192(8) -0.0105(8)
    N4 0.034(2) 0.040(3) 0.030(3) -0.0021(19) 0.0023(19) 0.008(2)
    N3 0.038(3) 0.067(3) 0.031(3) -0.014(2) 0.000(2) 0.019(2)
    C8 0.053(4) 0.065(4) 0.031(3) -0.018(3) 0.015(3) -0.009(3)
    C7 0.053(4) 0.044(4) 0.047(4) 0.001(3) 0.016(3) -0.008(3)
    C5 0.044(3) 0.040(3) 0.049(4) 0.000(3) 0.012(3) 0.012(3)
    Cl7 0.0389(8) 0.0854(12) 0.0366(9) 0.0057(7) 0.0050(6) -0.0004(8)
    O1 0.079(4) 0.073(4) 0.139(6) -0.016(3) -0.002(4) 0.062(3)
_geom_special_details
;
All e.s.d.'s (except the e.s.d. in the dihedral angle between two l.s. planes)
are estimated using the full covariance matrix. The cell e.s.d.'s are taken
into account individually in the estimation of e.s.d.'s in distances, angles
and torsion angles; correlations between e.s.d.'s in cell parameters are only
used when they are defined by crystal symmetry. An approximate (isotropic)
treatment of cell e.s.d.'s is used for estimating e.s.d.'s involving l.s.
planes.
;
loop_
    _geom_bond_atom_site_label_1
    _geom_bond_atom_site_label_2
    _geom_bond_site_symmetry_2
    _geom_bond_distance
    _geom_bond_publ_flag
    Bi1 Cl2 . 2.6164(16) ?
    Bi1 Cl6 . 2.6954(14) ?
    Bi1 Cl5 . 2.7019(14) ?
    Bi1 Cl3 . 2.7036(14) ?
    Bi1 Cl1 . 2.7099(15) ?
    Bi1 Cl4 . 2.8021(14) ?
    C6 C5 . 1.488(7) ?
    C6 N4 . 1.488(6) ?
    C6 H6A . 0.9700 ?
    C6 H6B . 0.9700 ?
    C4 N1 . 1.479(6) ?
    C4 C3 . 1.493(7) ?
    C4 H4A . 0.9700 ?
    C4 H4B . 0.9700 ?
    C3 N2 . 1.480(7) ?
    C3 H3A . 0.9700 ?
    C3 H3B . 0.9700 ?
    N1 C1 . 1.492(7) ?
    N1 H1A . 0.9000 ?
    N1 H1D . 0.9000 ?
    N2 C2 . 1.483(7) ?
    N2 H2A . 0.9000 ?
    N2 H2D . 0.9000 ?
    C1 C2 . 1.499(7) ?
    C1 H1B . 0.9700 ?
    C1 H1C . 0.9700 ?
    C2 H2B . 0.9700 ?
    C2 H2C . 0.9700 ?
    N4 C7 . 1.486(6) ?
    N4 H4C . 0.9000 ?
    N4 H4D . 0.9000 ?
    N3 C8 . 1.488(7) ?
    N3 C5 . 1.500(7) ?
    N3 H3C . 0.9000 ?
    N3 H3D . 0.9000 ?
    C8 C7 . 1.502(7) ?
    C8 H8A . 0.9700 ?
    C8 H8B . 0.9700 ?
    C7 H7A . 0.9700 ?
    C7 H7B . 0.9700 ?
    C5 H5A . 0.9700 ?
    C5 H5B . 0.9700 ?
    O1 H9A . 0.844(19) ?
    O1 H9B . 0.854(19) ?
loop_
    _geom_angle_atom_site_label_1
    _geom_angle_atom_site_label_2
    _geom_angle_atom_site_label_3
    _geom_angle_site_symmetry_1
    _geom_angle_site_symmetry_3
    _geom_angle
    _geom_angle_publ_flag
    Cl2 Bi1 Cl6 . . 91.13(5) ?
    Cl2 Bi1 Cl5 . . 96.95(5) ?
    Cl6 Bi1 Cl5 . . 88.32(4) ?
    Cl2 Bi1 Cl3 . . 92.66(5) ?
    Cl6 Bi1 Cl3 . . 93.52(4) ?
    Cl5 Bi1 Cl3 . . 170.17(4) ?
    Cl2 Bi1 Cl1 . . 90.87(6) ?
    Cl6 Bi1 Cl1 . . 176.40(4) ?
    Cl5 Bi1 Cl1 . . 88.47(4) ?
    Cl3 Bi1 Cl1 . . 89.38(4) ?
    Cl2 Bi1 Cl4 . . 178.58(5) ?
    Cl6 Bi1 Cl4 . . 90.28(4) ?
    Cl5 Bi1 Cl4 . . 82.90(4) ?
    Cl3 Bi1 Cl4 . . 87.44(4) ?
    Cl1 Bi1 Cl4 . . 87.72(5) ?
    C5 C6 N4 . . 110.7(4) ?
    C5 C6 H6A . . 109.5 ?
    N4 C6 H6A . . 109.5 ?
    C5 C6 H6B . . 109.5 ?
    N4 C6 H6B . . 109.5 ?
    H6A C6 H6B . . 108.1 ?
    N1 C4 C3 . . 109.9(4) ?
    N1 C4 H4A . . 109.7 ?
    C3 C4 H4A . . 109.7 ?
    N1 C4 H4B . . 109.7 ?
    C3 C4 H4B . . 109.7 ?
    H4A C4 H4B . . 108.2 ?
    N2 C3 C4 . . 109.9(4) ?
    N2 C3 H3A . . 109.7 ?
    C4 C3 H3A . . 109.7 ?
    N2 C3 H3B . . 109.7 ?
    C4 C3 H3B . . 109.7 ?
    H3A C3 H3B . . 108.2 ?
    C4 N1 C1 . . 112.0(4) ?
    C4 N1 H1A . . 109.2 ?
    C1 N1 H1A . . 109.2 ?
    C4 N1 H1D . . 109.2 ?
    C1 N1 H1D . . 109.2 ?
    H1A N1 H1D . . 107.9 ?
    C3 N2 C2 . . 110.7(4) ?
    C3 N2 H2A . . 109.5 ?
    C2 N2 H2A . . 109.5 ?
    C3 N2 H2D . . 109.5 ?
    C2 N2 H2D . . 109.5 ?
    H2A N2 H2D . . 108.1 ?
    N1 C1 C2 . . 109.1(4) ?
    N1 C1 H1B . . 109.9 ?
    C2 C1 H1B . . 109.9 ?
    N1 C1 H1C . . 109.9 ?
    C2 C1 H1C . . 109.9 ?
    H1B C1 H1C . . 108.3 ?
    N2 C2 C1 . . 110.5(4) ?
    N2 C2 H2B . . 109.6 ?
    C1 C2 H2B . . 109.6 ?
    N2 C2 H2C . . 109.6 ?
    C1 C2 H2C . . 109.6 ?
    H2B C2 H2C . . 108.1 ?
    C7 N4 C6 . . 111.1(4) ?
    C7 N4 H4C . . 109.4 ?
    C6 N4 H4C . . 109.4 ?
    C7 N4 H4D . . 109.4 ?
    C6 N4 H4D . . 109.4 ?
    H4C N4 H4D . . 108.0 ?
    C8 N3 C5 . . 111.4(4) ?
    C8 N3 H3C . . 109.3 ?
    C5 N3 H3C . . 109.3 ?
    C8 N3 H3D . . 109.3 ?
    C5 N3 H3D . . 109.3 ?
    H3C N3 H3D . . 108.0 ?
    N3 C8 C7 . . 110.8(4) ?
    N3 C8 H8A . . 109.5 ?
    C7 C8 H8A . . 109.5 ?
    N3 C8 H8B . . 109.5 ?
    C7 C8 H8B . . 109.5 ?
    H8A C8 H8B . . 108.1 ?
    N4 C7 C8 . . 110.3(4) ?
    N4 C7 H7A . . 109.6 ?
    C8 C7 H7A . . 109.6 ?
    N4 C7 H7B . . 109.6 ?
    C8 C7 H7B . . 109.6 ?
    H7A C7 H7B . . 108.1 ?
    C6 C5 N3 . . 110.9(4) ?
    C6 C5 H5A . . 109.4 ?
    N3 C5 H5A . . 109.4 ?
    C6 C5 H5B . . 109.4 ?
    N3 C5 H5B . . 109.4 ?
    H5A C5 H5B . . 108.0 ?
    H9A O1 H9B . . 105(3) ?
loop_
    _geom_torsion_atom_site_label_1
    _geom_torsion_atom_site_label_2
    _geom_torsion_atom_site_label_3
    _geom_torsion_atom_site_label_4
    _geom_torsion_site_symmetry_1
    _geom_torsion_site_symmetry_2
    _geom_torsion_site_symmetry_3
    _geom_torsion_site_symmetry_4
    _geom_torsion
    _geom_torsion_publ_flag
    N1 C4 C3 N2 . . . . 57.7(6) ?
    C3 C4 N1 C1 . . . . -57.7(6) ?
    C4 C3 N2 C2 . . . . -58.9(6) ?
    C4 N1 C1 C2 . . . . 56.9(6) ?
    C3 N2 C2 C1 . . . . 58.8(6) ?
    N1 C1 C2 N2 . . . . -56.7(6) ?
    C5 C6 N4 C7 . . . . -57.7(5) ?
    C5 N3 C8 C7 . . . . 55.3(6) ?
    C6 N4 C7 C8 . . . . 57.6(6) ?
    N3 C8 C7 N4 . . . . -56.3(6) ?
    N4 C6 C5 N3 . . . . 55.9(5) ?
    C8 N3 C5 C6 . . . . -55.3(5) ?
loop_
    _geom_hbond_atom_site_label_D
    _geom_hbond_atom_site_label_H
    _geom_hbond_atom_site_label_A
    _geom_hbond_site_symmetry_A
    _geom_hbond_distance_DH
    _geom_hbond_distance_HA
    _geom_hbond_distance_DA
    _geom_hbond_angle_DHA
    O1 H9A Cl2 4_566 0.84(4) 2.67(6) 3.390(7) 144(6)
    O1 H9B Cl5 2_656 0.85(6) 2.39(6) 3.201(6) 162(5)
    N1 H1A Cl4 3_657 0.90 2.40 3.181(5) 145
    N1 H1D Cl4 . 0.90 2.57 3.284(5) 137
    N1 H1D Cl5 . 0.90 2.75 3.455(5) 136
    N2 H2A O1 . 0.90 1.82 2.705(7) 167
    N2 H2D Cl7 1_556 0.90 2.26 3.149(5) 169
    N3 H3C Cl6 . 0.90 2.36 3.208(5) 158
    N3 H3D Cl7 1_656 0.90 2.21 3.069(5) 159
    N4 H4C Cl1 2_756 0.90 2.37 3.228(5) 158
    N4 H4D Cl4 4_565 0.90 2.43 3.155(5) 138
data_global
_journal_date_recd_electronic     2011-10-25
_journal_date_accepted     2011-10-30
_journal_name_full     'Acta Crystallographica, Section E'
_journal_year     2011
_journal_volume     67
_journal_issue     12
_journal_page_first     m1688
_journal_page_last     m1688
_journal_paper_category     QM
_journal_coeditor_code     XU5366
_publ_contact_author_name     'Yu-Hua Gao'
_publ_contact_author_address
;
School of Biology and Chemical Engineering,
Jiangsu University of Science and Technology, Zhenjiang 212003,
People's Republic of China
;
_publ_contact_author_email     'gaoyuhua8888@sina.com'
_publ_contact_author_fax     '+86-511-84401181'
_publ_contact_author_phone     '+86-511-84401181'
_publ_section_title
;
Bis(piperazine-1,4-diium) hexachloridobismuthate(III) chloride monohydrate
;
loop_
    _publ_author_name
    _publ_author_address
    'Gao, Yu-Hua'
;
School of Biology and Chemical Engineering,
Jiangsu University of Science and Technology,
Zhenjiang 212003, People's Republic of China
;
    'Liu, Xiao-Jia'
;
School of Biology and Chemical Engineering,
Jiangsu University of Science and Technology,
Zhenjiang 212003, People's Republic of China
;
    'Sun, Lei'
;
School of Biology and Chemical Engineering,
Jiangsu University of Science and Technology,
Zhenjiang 212003, People's Republic of China
;
    'Le, Wen-Jun'
;
School of Biology and Chemical Engineering,
Jiangsu University of Science and Technology,
Zhenjiang 212003, People's Republic of China
;
