# Supplementary material for: Bis(piperazine-1,4-diium) hexa­chlorido­bismuthate(III) chloride monohydrate
Source: Acta Crystallogr Sect E Struct Rep Online. 2011 Nov 5;67(Pt 12):m1688. doi: 10.1107/S1600536811045594 (PMC3238614; doi:10.1107/S1600536811045594)
Supplement: Supplementary file 2 [file e-67-m1688-Isup2.hkl]

# 
# h,k,l, Fc-squared, Fo-squared, sigma(Fo-squared) and status flag 
# 
data_I
_shelx_title ' s in P2(1)/c' 
_shelx_refln_list_code          4 
_shelx_F_calc_maximum      467.14 
_exptl_crystal_F_000      1248.00 
_reflns_d_resolution_high  0.8108 
 
loop_ 
 _symmetry_equiv_pos_as_xyz 
 'x, y, z' 
 '-x, y+1/2, -z+1/2' 
 '-x, -y, -z' 
 'x, -y-1/2, z-1/2' 
 
_cell_length_a    11.0853 
_cell_length_b    16.6421 
_cell_length_c    11.8615 
_cell_angle_alpha  90.000 
_cell_angle_beta   98.997 
_cell_angle_gamma  90.000 
 
_shelx_F_squared_multiplier     1.000 
 
loop_ 
 _refln_index_h 
 _refln_index_k 
 _refln_index_l 
 _refln_F_squared_calc 
 _refln_F_squared_meas 
 _refln_F_squared_sigma 
 _refln_observed_status 
   1   0   0      267.04      145.93     42.14 o 
   2   0   0    50902.61    55195.72   1446.12 o 
   3   0   0     7886.94     7582.45    441.39 o 
   4   0   0   158305.42   153386.17   5597.39 o 
   5   0   0     5697.55     5943.60    217.93 o 
   6   0   0    11180.62    11607.09    372.65 o 
   7   0   0     4115.43     4027.33    197.36 o 
   8   0   0    15339.36    15907.35    992.66 o 
   9   0   0     8667.80     8102.31    338.38 o 
  10   0   0     3715.38     3203.36    220.38 o 
  11   0   0      692.74      532.22    169.17 o 
  12   0   0     5811.78     6089.64    406.16 o 
  13   0   0     2228.03     1205.77    319.64 o 
   1   1   0    28514.77    29313.83    581.53 o 
   2   1   0     1388.13     1169.58     39.27 o 
   3   1   0    29085.14    27998.77    527.79 o 
   4   1   0    27121.67    26287.82    575.13 o 
   5   1   0    31557.76    31048.37    789.90 o 
   6   1   0     1938.48     1983.88     86.81 o 
   7   1   0     2066.17     2095.37     98.99 o 
   8   1   0     2217.61     2297.20    112.20 o 
   9   1   0     2673.64     2634.34    131.22 o 
  10   1   0      226.53      224.29     71.14 o 
  11   1   0      150.91      141.55    133.22 o 
  12   1   0     1216.96     1214.62    133.94 o 
  13   1   0      255.26      314.77    113.60 o 
   0   2   0     6814.57     7958.98    168.81 o 
   1   2   0      416.24      303.02     30.95 o 
   2   2   0     8018.42     8515.90    166.44 o 
   3   2   0      128.00      127.46     17.31 o 
   4   2   0    22022.64    22424.09    428.03 o 
   5   2   0     2616.04     2662.06     94.38 o 
   6   2   0     8898.27     9026.32    400.14 o 
   7   2   0      609.94      582.08     62.59 o 
   8   2   0     7209.56     7185.64    210.63 o 
   9   2   0       30.39      -23.96     69.97 o 
  10   2   0     1980.07     2218.51    160.40 o 
  11   2   0       30.09       51.13     77.55 o 
  12   2   0     1258.68     1321.85    151.13 o 
  13   2   0      755.72      833.44    133.52 o 
   1   3   0   114128.90   118910.13   2624.88 o 
   2   3   0      175.97      206.68     40.52 o 
   3   3   0    21215.88    20748.72    341.47 o 
   4   3   0     6265.32     6172.73    171.68 o 
   5   3   0    39085.73    38227.98    620.48 o 
   6   3   0      516.00      559.46     40.72 o 
   7   3   0     7588.88     7580.74    207.44 o 
   8   3   0     6922.02     7089.24    212.09 o 
   9   3   0    14680.88    14203.79    352.16 o 
  10   3   0     2590.09     2390.48    139.25 o 
  11   3   0     4784.28     4976.85    207.89 o 
  12   3   0     6412.30     6615.39    255.90 o 
  13   3   0     3735.28     3436.50    205.48 o 
   0   4   0    76866.98    78980.04   1551.96 o 
   1   4   0     4242.62     4608.35    127.28 o 
   2   4   0    14727.55    14510.01    245.12 o 
   3   4   0       86.24       96.96     19.32 o 
   4   4   0    42070.93    40530.30    649.41 o 
   5   4   0     1945.26     2015.13    113.88 o 
   6   4   0    15227.97    15260.63    316.69 o 
   7   4   0      388.93      372.50     56.80 o 
   8   4   0     9172.13     8834.97    244.25 o 
   9   4   0     1611.01     1615.77    110.82 o 
  10   4   0     5193.65     5561.96    314.04 o 
  11   4   0     1224.75     1222.10    120.90 o 
  12   4   0     2009.22     1867.66    152.66 o 
  13   4   0     1958.65     2133.74    245.33 o 
   1   5   0    18357.36    18541.19    306.91 o 
   2   5   0     5630.12     5657.42    118.92 o 
   3   5   0     1416.64     1528.73     60.58 o 
   4   5   0     7259.27     7168.80    148.00 o 
   5   5   0       87.82      140.23     27.68 o 
   6   5   0    10769.88    10573.01    226.40 o 
   7   5   0      369.95      340.72     87.90 o 
   8   5   0     2712.32     2701.28    138.10 o 
   9   5   0      520.12      522.54     81.34 o 
  10   5   0      341.73      350.03     82.70 o 
  11   5   0       35.36        6.04     76.82 o 
  12   5   0       71.33       16.05    110.76 o 
   0   6   0   183294.33   188534.00   3674.39 o 
   1   6   0     7104.58     7368.95    143.19 o 
   2   6   0    44160.51    43132.24    708.30 o 
   3   6   0     6877.29     6543.68    137.73 o 
   4   6   0    94405.13    92027.63   1586.42 o 
   5   6   0    12722.29    12452.01    238.84 o 
   6   6   0    17042.30    16833.20    312.51 o 
   7   6   0     1428.01     1336.84     90.89 o 
   8   6   0    21996.43    19775.77   1028.75 o 
   9   6   0     3517.00     3652.16    194.63 o 
  10   6   0     3151.70     3437.59    167.55 o 
  11   6   0      538.10      506.95    120.28 o 
  12   6   0     3075.82     3480.45    310.16 o 
   1   7   0    70170.39    73793.77   1141.74 o 
   2   7   0       12.14        5.01     18.76 o 
   3   7   0    44284.14    45098.10    726.13 o 
   4   7   0      160.13      164.71     31.28 o 
   5   7   0    27059.64    27724.01    475.40 o 
   6   7   0     2029.21     1984.44     85.86 o 
   7   7   0     3977.20     3754.49    144.54 o 
   8   7   0     6734.55     6904.60    215.03 o 
   9   7   0     6042.70     6164.23    212.41 o 
  10   7   0     2021.42     1948.95    160.62 o 
  11   7   0     1591.61     1646.12    164.71 o 
  12   7   0     2580.68     2595.20    211.18 o 
   0   8   0    15075.32    15571.12    361.20 o 
   1   8   0      286.50      350.61     29.53 o 
   2   8   0       86.32      145.78     27.09 o 
   3   8   0      828.46      896.26     60.63 o 
   4   8   0     1455.90     1424.78     64.40 o 
   5   8   0      520.27      449.23     76.56 o 
   6   8   0       59.01      111.92     47.62 o 
   7   8   0      146.88      161.66     57.85 o 
   8   8   0      216.82       82.11    133.19 o 
   9   8   0       27.88       37.49     82.22 o 
  10   8   0      607.10      606.55    117.33 o 
  11   8   0      163.97       75.47    106.90 o 
  12   8   0     1029.22     1337.42    210.21 o 
   1   9   0    14122.52    15159.82    249.66 o 
   2   9   0      880.74      876.44     46.34 o 
   3   9   0    11338.44    11463.15    256.71 o 
   4   9   0     4470.90     4714.56    174.00 o 
   5   9   0    22363.90    21665.99    393.59 o 
   6   9   0      641.02      751.64     83.00 o 
   7   9   0    10299.38     9570.38    307.32 o 
   8   9   0     2790.24     2672.56    167.25 o 
   9   9   0    10103.13    10183.45    404.58 o 
  10   9   0     1717.24     1784.46    289.69 o 
  11   9   0     2994.77     2793.82    204.05 o 
  12   9   0     2829.70     2774.16    529.71 o 
   0  10   0    20359.95    20274.96    458.03 o 
   1  10   0     1809.00     1867.45     86.38 o 
   2  10   0     9062.60     9334.63    192.61 o 
   3  10   0       47.86      106.01     35.51 o 
   4  10   0    21445.54    21196.42    576.38 o 
   5  10   0     1653.59     1704.26     82.24 o 
   6  10   0    12878.41    12690.06    362.60 o 
   7  10   0     3158.02     2846.97    266.12 o 
   8  10   0    11990.72    11608.81    369.37 o 
   9  10   0     2340.56     2731.21    182.59 o 
  10  10   0     5902.56     6086.43    458.86 o 
  11  10   0     3443.41     3653.01    235.30 o 
   1  11   0       12.44       71.24     42.98 o 
   2  11   0     1174.66     1297.04    111.13 o 
   3  11   0     2129.72     2146.23    103.21 o 
   4  11   0     2599.52     2863.94    138.43 o 
   5  11   0     1024.47     1003.87     77.97 o 
   6  11   0     1153.91      928.92    100.26 o 
   7  11   0     1129.56      880.91    159.28 o 
   8  11   0      707.07      741.56    119.28 o 
   9  11   0     1551.84     1670.99    158.42 o 
  10  11   0       20.65     -121.76    121.76 o 
  11  11   0       83.65      108.84    132.74 o 
   0  12   0    38022.32    39589.50   1166.39 o 
   1  12   0      271.02      296.99     52.41 o 
   2  12   0    11506.71    11906.70    385.53 o 
   3  12   0     1061.81     1116.11    107.14 o 
   4  12   0    24684.10    12741.54    569.13 o 
   5  12   0     5428.27     5951.01    250.26 o 
   6  12   0     5074.87     5531.55    372.15 o 
   7  12   0     1036.39     1233.25    202.39 o 
   8  12   0     4552.60     4368.84    355.25 o 
   9  12   0     3158.06     3588.86    351.13 o 
  10  12   0     2700.85     2328.38    301.27 o 
   1  13   0    22750.43    23157.62    843.58 o 
   2  13   0      196.54      203.32    136.18 o 
   3  13   0    16151.05    16602.53    512.26 o 
   4  13   0     1969.10     1931.70    148.84 o 
   5  13   0    23675.88    24805.87    712.47 o 
   6  13   0      497.49      494.57    155.35 o 
   7  13   0     9420.00     9386.41    532.69 o 
   8  13   0     3991.87     4035.47    360.59 o 
   9  13   0     6691.05     6379.72    464.48 o 
  10  13   0     1055.57     1236.57    263.12 o 
   1  14   0      555.21      371.27     92.70 o 
   2  14   0     1126.89     1220.35    129.18 o 
   3  14   0      703.59      710.00    111.92 o 
   4  14   0      237.09      308.25     92.93 o 
   5  14   0       17.81       87.21     85.81 o 
   6  14   0      114.03       53.86    140.88 o 
   7  14   0     1399.01     1712.84    242.40 o 
   8  14   0       17.68      -29.32    142.10 o 
   9  14   0      202.58      362.92    180.23 o 
   2  15   0       13.93     -104.96    104.96 o 
   3  15   0     2802.26     3029.58    279.07 o 
   4  15   0       41.03      -77.51     77.51 o 
   5  15   0     4584.14     5070.14    364.66 o 
   6  15   0       72.59      303.54    164.44 o 
   7  15   0     3167.03     3898.64    352.36 o 
   8  15   0      941.25     1241.93    247.73 o 
   9  15   0     3059.60     2969.54    344.66 o 
   4  16   0     8022.96     8699.19    504.70 o 
   5  16   0      121.47       10.55    134.71 o 
   6  16   0     7550.30     7407.73    491.28 o 
   7  16   0     1344.98     1491.17    258.27 o 
   8  16   0     4877.12     3794.00    387.50 o 
   5  17   0     1911.23     1678.56    257.35 o 
   6  17   0      171.04      314.12    187.76 o 
   7  17   0     1221.16     1690.12    279.49 o 
 -13   1   1     1300.25     1447.93    152.00 o 
 -12   1   1     5862.44     5791.60    280.38 o 
 -11   1   1     3816.50     3838.43    182.91 o 
 -10   1   1     2912.84     2811.19    146.45 o 
  -9   1   1    10801.83    10592.17    337.52 o 
  -8   1   1     8303.87     8264.51    230.24 o 
  -7   1   1    12592.83    12198.66    286.72 o 
  -6   1   1     4305.79     4455.75    168.44 o 
  -5   1   1    21840.02    21421.78    421.14 o 
  -4   1   1     5706.14     5345.90    194.81 o 
  -3   1   1    28397.99    28000.61    565.16 o 
  -2   1   1    18773.06    16868.88    310.59 o 
  -1   1   1    57856.93    64582.56   1624.85 o 
   0   1   1    17991.90    18170.56    580.71 o 
   1   1   1    78734.25    81493.65   1377.14 o 
   2   1   1     1868.01     1800.95     44.47 o 
   3   1   1   187390.73   183132.70   2778.50 o 
   4   1   1     4297.35     4216.09    169.75 o 
   5   1   1    59319.70    58376.58   1367.80 o 
   6   1   1      529.51      566.80     54.45 o 
   7   1   1    37739.73    37381.85    723.23 o 
   8   1   1      314.31      265.05     66.32 o 
   9   1   1    12167.48    12474.35    320.57 o 
  10   1   1       82.97       89.04     65.13 o 
  11   1   1     3812.09     4023.88    187.50 o 
  12   1   1      809.73      830.19    146.85 o 
  13   1   1     2279.56     2250.90    240.14 o 
 -13   2   1     9719.83    10785.76    419.45 o 
 -12   2   1     1603.62     1746.20    148.54 o 
 -11   2   1     8498.45     8698.33    277.78 o 
 -10   2   1     1280.32     1223.93    145.50 o 
  -9   2   1    18012.27    17480.76    632.05 o 
  -8   2   1     5229.42     5370.33    176.85 o 
  -7   2   1     6390.08     6552.52    187.92 o 
  -6   2   1     3318.97     3605.41    120.89 o 
  -5   2   1     8014.12     8118.04    193.17 o 
  -4   2   1    18558.36    18446.71    359.82 o 
  -3   2   1     2771.32     2821.31     89.64 o 
  -2   2   1    74219.74    73082.92   1270.44 o 
  -1   2   1    24847.44    26364.97    545.30 o 
   0   2   1    56035.38    62547.79   1590.28 o 
   1   2   1      121.72      190.87     16.71 o 
   2   2   1    53447.41    53762.10    923.33 o 
   3   2   1     8213.40     8032.81    168.68 o 
   4   2   1    87112.88    87570.91   1534.86 o 
   5   2   1      789.25      894.02     56.61 o 
   6   2   1    13322.12    13535.00    300.58 o 
   7   2   1     1941.85     1853.19     95.48 o 
   8   2   1    32286.58    32713.46    658.70 o 
   9   2   1     1888.32     1959.62    117.16 o 
  10   2   1     4805.01     5028.66    212.41 o 
  11   2   1      682.86      593.70    118.96 o 
  12   2   1     7141.58     8112.07    292.94 o 
  13   2   1      643.51      319.50    145.86 o 
 -13   3   1        2.29      -39.69     97.45 o 
 -12   3   1      146.52      110.66     94.59 o 
 -11   3   1       49.99       69.37     74.87 o 
 -10   3   1       77.45      116.36     67.24 o 
  -9   3   1      354.24      421.48     73.68 o 
  -8   3   1      560.70      679.31     74.09 o 
  -7   3   1      666.53      651.63     64.53 o 
  -6   3   1     3825.14     4078.88    130.66 o 
  -5   3   1       92.58      117.89     32.88 o 
  -4   3   1      584.40      665.97     44.39 o 
  -3   3   1      244.00      347.67     31.44 o 
  -2   3   1      421.33      352.37     26.07 o 
  -1   3   1      342.25      392.04     30.84 o 
   0   3   1     1737.90     1724.03     52.46 o 
   1   3   1     3619.81     3799.13    109.97 o 
   2   3   1     4734.88     4602.38     94.20 o 
   3   3   1     4252.87     4318.24    111.03 o 
   4   3   1      520.76      597.93     44.45 o 
   5   3   1     4280.24     4493.54    130.17 o 
   6   3   1      656.71      659.59     59.53 o 
   7   3   1     1567.87     1699.26     92.64 o 
   8   3   1      811.29      930.28     84.67 o 
   9   3   1      136.59      188.38    103.00 o 
  10   3   1       35.05      123.37     84.28 o 
  11   3   1       14.29       99.67     83.74 o 
  12   3   1      398.36      429.49    108.35 o 
  13   3   1       90.13      -39.47    169.10 o 
 -13   4   1     4860.34     4881.78    235.83 o 
 -12   4   1     1111.80     1234.75    134.47 o 
 -11   4   1     2416.20     2652.79    265.25 o 
 -10   4   1     2788.96     2750.28    160.19 o 
  -9   4   1     8344.16     8204.82    282.40 o 
  -8   4   1    10106.09     9803.40    260.21 o 
  -7   4   1     3962.26     3623.13    132.30 o 
  -6   4   1     2088.08     2188.70     74.72 o 
  -5   4   1    15907.51    15989.55    293.20 o 
  -4   4   1     5201.20     5120.09    113.13 o 
  -3   4   1    15372.75    15034.54    289.23 o 
  -2   4   1      986.90     1472.26     62.70 o 
  -1   4   1    14694.85    14993.54    540.72 o 
   0   4   1    27531.52    28661.07    597.90 o 
   1   4   1      321.85      334.22     20.71 o 
   2   4   1    11720.21    12336.74    214.23 o 
   3   4   1     1222.56     1208.30     82.21 o 
   4   4   1    89757.29    90183.16   1581.06 o 
   5   4   1       54.69       47.71     30.60 o 
   6   4   1    12570.30    13099.78    296.67 o 
   7   4   1     1000.72      934.31    106.91 o 
   8   4   1    15578.02    15409.96    465.59 o 
   9   4   1     1806.31     1629.01    112.19 o 
  10   4   1      664.15      585.49     92.14 o 
  11   4   1     1184.03     1346.47    125.97 o 
  12   4   1     2907.34     3612.90    279.89 o 
 -13   5   1     1402.49     1122.56    222.10 o 
 -12   5   1     8603.28     8881.87    323.59 o 
 -11   5   1     2695.46     3024.07    171.02 o 
 -10   5   1     6382.74     6122.42    220.24 o 
  -9   5   1     4944.62     4926.23    183.96 o 
  -8   5   1    15180.28    15005.16    569.81 o 
  -7   5   1     6580.79     6327.41    189.31 o 
  -6   5   1     4204.88     4394.27    115.18 o 
  -5   5   1    36432.86    34697.39    744.31 o 
  -4   5   1     8545.61     8868.99    194.53 o 
  -3   5   1    37297.40    37480.81    672.18 o 
  -2   5   1     1133.70     1271.44    154.34 o 
  -1   5   1   119956.91   118688.16   4043.24 o 
   0   5   1    27615.82    29023.22    462.24 o 
   1   5   1    68195.87    70781.09   1090.70 o 
   2   5   1     5146.80     5521.29    103.96 o 
   3   5   1    97532.14    98755.91   1382.05 o 
   4   5   1      578.15      601.68     36.89 o 
   5   5   1    27010.29    26865.30    535.46 o 
   6   5   1       19.73       59.23     39.60 o 
   7   5   1    32727.28    32582.48    663.76 o 
   8   5   1      508.69      376.82     68.56 o 
   9   5   1    19435.91    18378.30    511.30 o 
  10   5   1      251.30      101.95     61.67 o 
  11   5   1     6609.77     6631.71    293.61 o 
  12   5   1      448.60      467.03    137.08 o 
 -12   6   1       93.81      122.79    116.27 o 
 -11   6   1      442.59      396.38     99.06 o 
 -10   6   1      342.81      363.75     86.23 o 
  -9   6   1     1359.79     1329.50    105.59 o 
  -8   6   1     1397.95     1282.73    117.01 o 
  -7   6   1     2162.98     2218.23    109.59 o 
  -6   6   1     3904.95     3953.39    142.91 o 
  -5   6   1     1490.76     1475.38     69.52 o 
  -4   6   1     3729.94     3537.50    177.50 o 
  -3   6   1     3389.62     3325.92    163.56 o 
  -2   6   1    13118.27    12011.70    544.32 o 
  -1   6   1    13470.41    14261.35    272.13 o 
   0   6   1    24633.26    25345.49    411.68 o 
   1   6   1       46.25       60.16     18.73 o 
   2   6   1     4424.23     4165.11    103.90 o 
   3   6   1      583.82      591.05     35.48 o 
   4   6   1    13800.33    13485.69    226.64 o 
   5   6   1     3717.18     3753.55    167.47 o 
   6   6   1     5416.00     5792.17    171.11 o 
   7   6   1      107.54       69.48     47.60 o 
   8   6   1     2215.53     2192.33    120.12 o 
   9   6   1     2640.82     2647.43    138.94 o 
  10   6   1      823.32      712.40    119.85 o 
  11   6   1       54.32      -10.32     94.60 o 
  12   6   1     1065.24     1234.70    229.06 o 
 -12   7   1     1684.97     1502.79    199.21 o 
 -11   7   1     1788.77     1913.80    202.25 o 
 -10   7   1     1482.28     1501.38    121.55 o 
  -9   7   1     5788.40     5901.45    207.06 o 
  -8   7   1     2676.89     2596.50    155.31 o 
  -7   7   1    10814.98    10783.08    506.16 o 
  -6   7   1     1616.23     1514.39     85.42 o 
  -5   7   1    10518.65    10173.03    207.40 o 
  -4   7   1     8486.82     8765.05    180.84 o 
  -3   7   1    14296.63    13997.66    333.05 o 
  -2   7   1    12339.41    13002.07    268.10 o 
  -1   7   1    33626.07    34652.01    620.78 o 
   0   7   1     4295.66     4370.75     96.20 o 
   1   7   1    14379.37    14885.30    259.42 o 
   2   7   1     5077.87     5259.51    118.90 o 
   3   7   1    41696.93    40979.34    604.30 o 
   4   7   1      724.46      832.82     61.91 o 
   5   7   1    21875.76    22091.94    508.49 o 
   6   7   1       19.96       44.63     41.45 o 
   7   7   1    11462.50    11061.03    322.91 o 
   8   7   1      701.59      573.98     99.81 o 
   9   7   1     4274.23     4273.64    215.15 o 
  10   7   1       17.92       51.47     87.74 o 
  11   7   1     2125.11     2124.22    183.30 o 
  12   7   1      378.23      463.58    140.95 o 
 -12   8   1      777.29     1146.67    164.85 o 
 -11   8   1     4125.36     4443.58    251.44 o 
 -10   8   1     3544.05     3456.81    206.07 o 
  -9   8   1    12252.00    11980.03    381.46 o 
  -8   8   1     5523.63     5310.39    187.94 o 
  -7   8   1     7883.06     7933.27    225.02 o 
  -6   8   1    14012.72    13895.90    276.00 o 
  -5   8   1    19301.81    18948.25    346.50 o 
  -4   8   1    20997.71    21177.08    413.54 o 
  -3   8   1     5372.25     5269.14    126.32 o 
  -2   8   1    22594.99    23129.64    394.86 o 
  -1   8   1     7604.72     8000.19    159.27 o 
   0   8   1    54835.32    57984.48   1015.78 o 
   1   8   1     4009.77     4146.75     99.17 o 
   2   8   1    26160.76    26692.87    407.23 o 
   3   8   1      287.31      281.01     32.97 o 
   4   8   1    49856.64    49311.43    727.16 o 
   5   8   1      256.45      302.49     52.08 o 
   6   8   1    16042.79    15972.73    450.53 o 
   7   8   1      189.47      192.80     72.33 o 
   8   8   1    24796.47    23338.58    606.00 o 
   9   8   1      300.52      293.14     96.61 o 
  10   8   1     5276.72     4997.68    267.65 o 
  11   8   1     1083.35     1189.27    154.68 o 
  12   8   1     5258.61     5027.52    362.67 o 
 -12   9   1     1396.07     1505.05    285.86 o 
 -11   9   1       68.90       80.43    108.45 o 
 -10   9   1     2511.65     2475.92    182.05 o 
  -9   9   1       73.75       35.44     81.59 o 
  -8   9   1     7007.85     6842.54    221.36 o 
  -7   9   1       95.87       91.20     57.73 o 
  -6   9   1     1388.16     1348.30     73.47 o 
  -5   9   1     8144.30     8355.06    205.71 o 
  -4   9   1     5414.23     5402.17    189.58 o 
  -3   9   1     3070.61     2975.68     97.02 o 
  -2   9   1     2111.50     2190.63     75.06 o 
  -1   9   1    20750.05    20982.33    381.73 o 
   0   9   1      341.17      320.16     34.96 o 
   1   9   1     3913.91     4180.29    102.55 o 
   2   9   1      149.47      195.22     33.39 o 
   3   9   1     3165.72     3021.29    111.28 o 
   4   9   1       40.38       32.06     38.79 o 
   5   9   1     1741.51     1880.98    116.33 o 
   6   9   1       29.72       21.91     59.26 o 
   7   9   1     1834.36     1707.40    154.00 o 
   8   9   1        3.45       76.89     78.91 o 
   9   9   1     3818.04     3822.31    212.34 o 
  10   9   1        8.52       91.84     99.61 o 
  11   9   1     1224.74     1675.93    173.02 o 
 -11  10   1     1559.75     1555.24    169.49 o 
 -10  10   1       32.94      -84.93    100.07 o 
  -9  10   1     2277.06     1946.99    158.69 o 
  -8  10   1     1947.88     1998.34    149.09 o 
  -7  10   1     1868.33     1935.10    114.40 o 
  -6  10   1      440.62      476.96     63.36 o 
  -5  10   1     2825.93     2962.51    149.48 o 
  -4  10   1     3236.29     3271.56    122.09 o 
  -3  10   1      694.79      601.86     65.40 o 
  -2  10   1     3639.29     4035.68    110.28 o 
  -1  10   1    11560.58    11960.11    253.56 o 
   0  10   1     2479.21     2523.62     88.31 o 
   1  10   1      370.46      351.46     43.57 o 
   2  10   1     2265.16     2349.89     81.76 o 
   3  10   1     1976.99     2054.92     81.95 o 
   4  10   1     4116.57     3998.04    160.73 o 
   5  10   1     2947.23     3211.81    165.82 o 
   6  10   1      295.64      292.64     75.87 o 
   7  10   1      532.72      575.85     97.35 o 
   8  10   1     4128.57     3684.36    251.51 o 
   9  10   1     2248.01     2248.09    178.07 o 
  10  10   1      543.83      632.14    127.99 o 
  11  10   1      130.01       85.38    115.44 o 
 -11  11   1      891.23      776.98    189.37 o 
 -10  11   1     3944.75     4007.43    430.30 o 
  -9  11   1     5170.86     5018.40    302.88 o 
  -8  11   1     7972.27     8065.94    371.67 o 
  -7  11   1     9342.91     9982.76    404.62 o 
  -6  11   1    11551.47    11097.78    365.97 o 
  -5  11   1    15697.86    16029.01    356.03 o 
  -4  11   1    14179.87    13984.13    315.63 o 
  -3  11   1    16142.81    16486.50    411.65 o 
  -2  11   1     4517.43     4523.07    140.18 o 
  -1  11   1    31512.58    32470.91    613.49 o 
   0  11   1     2670.75     2703.71    108.31 o 
   1  11   1    18032.22    18297.88    372.81 o 
   2  11   1       44.23       20.97     42.13 o 
   3  11   1    27851.70    28255.11    643.67 o 
   4  11   1      685.45      541.25     97.47 o 
   5  11   1    17353.85    18318.04    575.50 o 
   6  11   1       56.60       48.74     81.33 o 
   7  11   1    14407.53    14570.44    507.99 o 
   8  11   1       31.66       69.46    107.29 o 
   9  11   1     8053.31     7875.52    535.41 o 
  10  11   1       72.02      190.32    119.78 o 
  11  11   1     3666.09     4329.45    449.44 o 
 -10  12   1     1149.77     1265.42    250.39 o 
  -9  12   1     2835.35     2364.32    227.14 o 
  -8  12   1      487.52      644.14    142.22 o 
  -7  12   1     2308.69     2536.09    257.43 o 
  -6  12   1     8489.10     8209.81    343.48 o 
  -5  12   1     1483.34     1372.43    105.08 o 
  -4  12   1     9156.20     9137.08    236.69 o 
  -3  12   1     1559.81     1732.22    110.43 o 
  -2  12   1    21898.37    22373.50    451.69 o 
  -1  12   1       56.27       33.13     41.16 o 
   0  12   1    15551.12    15934.95    337.86 o 
   1  12   1     2830.96     3127.06    172.40 o 
   2  12   1     8930.56     9013.54    264.65 o 
   3  12   1       33.45       25.96     58.05 o 
   4  12   1     7601.07     7627.83    302.73 o 
   5  12   1     1365.09     1650.58    149.85 o 
   6  12   1     3595.91     3562.24    216.60 o 
   7  12   1       83.31      -32.25     93.98 o 
   8  12   1     5642.68     5645.17    709.75 o 
   9  12   1      471.81      234.83    124.40 o 
  10  12   1     3347.67     3028.76    353.88 o 
 -10  13   1      376.58      427.97    201.51 o 
  -9  13   1      398.82      289.25    186.03 o 
  -8  13   1      265.24      156.81    159.27 o 
  -7  13   1     2328.34     2274.73    257.54 o 
  -6  13   1      774.40      672.66    162.82 o 
  -5  13   1     1013.34     1155.38    182.91 o 
  -4  13   1       85.24      187.64     80.41 o 
  -3  13   1     4799.54     4485.64    211.20 o 
  -2  13   1     1962.52     2133.88    121.55 o 
  -1  13   1     3695.75     3650.92    153.13 o 
   0  13   1      895.89      565.92    141.68 o 
   1  13   1     2656.24     2495.82    240.38 o 
   2  13   1     1896.37     1852.93    147.93 o 
   3  13   1     3070.87     3324.42    269.93 o 
   4  13   1       79.23      -82.36     98.39 o 
   5  13   1     1234.60     1399.20    202.32 o 
   6  13   1      116.40       62.63    126.49 o 
   7  13   1     2052.97     1842.63    250.57 o 
   8  13   1       74.27      225.56    153.07 o 
   9  13   1      677.62      744.62    214.47 o 
  -9  14   1     3863.15     4220.70    381.47 o 
  -8  14   1     4383.93     5034.29    396.51 o 
  -7  14   1     7090.13     7383.86    466.73 o 
  -6  14   1     7875.98     8289.56    483.55 o 
  -5  14   1     7323.92     7705.90    401.98 o 
  -4  14   1    13907.13    13382.16    441.01 o 
  -3  14   1     4773.05     5258.13    240.18 o 
  -2  14   1    16290.60    16620.32    511.96 o 
  -1  14   1     1767.19     1704.11    189.59 o 
   0  14   1    17965.40    18744.95   1352.27 o 
   1  14   1      657.31      338.91    107.46 o 
   2  14   1    11000.78    11084.45    401.35 o 
   3  14   1       40.16      119.49    118.53 o 
   4  14   1    12616.67    13598.44    669.78 o 
   5  14   1      304.56      317.48    152.71 o 
   6  14   1     5931.38     6668.40    436.64 o 
   7  14   1        2.64      172.10    161.28 o 
   8  14   1     9197.69     9243.12    569.96 o 
   9  14   1       13.85      -94.00    163.61 o 
  -9  15   1      881.09      422.99    205.60 o 
  -8  15   1     3740.25     4044.31    368.92 o 
  -7  15   1      679.53      537.29    193.08 o 
  -6  15   1     2713.96     2218.90    254.61 o 
  -5  15   1     4320.60     4867.00    248.27 o 
  -4  15   1     3551.32     3729.48    308.91 o 
  -3  15   1     3220.12     3463.25    297.39 o 
  -2  15   1      501.97      849.04    180.17 o 
  -1  15   1     6016.93     6260.33    410.48 o 
   0  15   1     1559.02     1655.98    163.41 o 
   1  15   1     2843.10     3338.71    779.43 o 
   2  15   1       56.06      160.74    120.04 o 
   3  15   1     4908.02     5039.69    369.21 o 
   4  15   1      178.67      161.45    150.08 o 
   5  15   1     2846.84     2927.10    294.55 o 
   6  15   1       57.77      -97.71    135.12 o 
   7  15   1     2983.30     3278.68    333.99 o 
   8  15   1      134.12      192.55    171.44 o 
  -8  16   1       81.53       -2.06    179.79 o 
  -7  16   1      192.72      248.48    183.65 o 
  -6  16   1       23.45       73.58    155.53 o 
  -5  16   1      834.48     1015.14    281.12 o 
  -4  16   1      183.43       88.13    140.07 o 
  -3  16   1       69.01      154.03    148.00 o 
  -2  16   1       19.16       66.46    133.05 o 
  -1  16   1      470.27      362.65    159.05 o 
   0  16   1      112.73      158.42    130.88 o 
   1  16   1      129.84       19.05    140.06 o 
   2  16   1       96.05      -80.44     80.44 o 
   3  16   1      122.38      247.37    157.19 o 
   4  16   1       17.89      -22.34    137.71 o 
   5  16   1      569.96      494.17    181.41 o 
   6  16   1       84.55      319.98    181.85 o 
   7  16   1      104.70      148.83    162.12 o 
   8  16   1       93.78      261.33    206.65 o 
  -7  17   1     1941.02     2116.87    302.78 o 
  -4  17   1     3968.58     3687.53    323.80 o 
  -3  17   1     6382.32     6067.86    421.30 o 
  -2  17   1     1622.12     1224.16    215.83 o 
  -1  17   1    10021.11    10457.72    584.73 o 
   3  17   1     4090.97     4315.29    370.14 o 
   4  17   1       40.36       22.88    158.00 o 
   5  17   1     3631.76     4311.63    383.49 o 
   6  17   1       16.88     -144.70    144.70 o 
   7  17   1     2882.16     3323.08    354.91 o 
  -4  18   1     5092.93     5369.90    417.32 o 
  -3  18   1     1619.29     1651.65    260.70 o 
   5  18   1      569.33      701.73    227.06 o 
   6  18   1     3470.84     3136.44    364.34 o 
 -13   0   2    10751.54    11762.00    522.08 o 
 -12   0   2        5.53      -57.26    111.66 o 
 -11   0   2     8446.95     7814.23    374.09 o 
 -10   0   2     1129.98     1121.66    167.98 o 
  -9   0   2    33488.22    34368.20   1463.19 o 
  -8   0   2     2706.64     2736.04    278.75 o 
  -7   0   2     5962.61     5294.29    357.01 o 
  -6   0   2     9676.49     8851.59    463.47 o 
  -5   0   2    84617.48    87673.73   3162.08 o 
  -4   0   2    53220.01    52874.49   1339.03 o 
  -3   0   2    14269.67    14476.19    400.31 o 
  -2   0   2    42872.80    40980.11   1467.52 o 
  -1   0   2    28418.38    31166.98    782.99 o 
   0   0   2    42920.34    41420.62   1088.41 o 
   1   0   2    69532.19    65929.08   1618.61 o 
   2   0   2    33406.12    31575.34    805.53 o 
   3   0   2    27297.49    28166.15    579.55 o 
   4   0   2    83656.31    84326.27   1674.02 o 
   5   0   2     4122.08     4732.19    192.86 o 
   6   0   2    51075.38    50960.61   1334.27 o 
   7   0   2     2016.06     1899.68    137.66 o 
   8   0   2    62521.12    63491.29   1678.43 o 
   9   0   2     1538.16     1331.90    188.69 o 
  10   0   2    11234.71    11902.96   1336.73 o 
  11   0   2        3.27       64.39    111.74 o 
  12   0   2    10297.14    10628.67    472.14 o 
  13   0   2       24.94        4.38    165.94 o 
 -13   1   2        7.68       47.00     93.65 o 
 -12   1   2      786.33      832.80    117.88 o 
 -11   1   2      268.99      320.99    104.38 o 
 -10   1   2     5134.88     4958.27    229.00 o 
  -9   1   2       62.39      -51.77     68.93 o 
  -8   1   2    15521.60    14886.66    347.50 o 
  -7   1   2       45.87        4.90     39.36 o 
  -6   1   2    12737.39    12356.06    277.86 o 
  -5   1   2       88.41      136.53     46.23 o 
  -4   1   2    17478.32    17250.67    340.28 o 
  -3   1   2    20156.71    20688.39    388.93 o 
  -2   1   2    10096.11     9580.54    191.90 o 
  -1   1   2    22064.42    22780.09    412.55 o 
   0   1   2    16671.53    16851.10    313.82 o 
   1   1   2    23617.86    24173.76    576.04 o 
   2   1   2      605.60      632.70     33.76 o 
   3   1   2    59480.50    59972.20    934.05 o 
   4   1   2     8418.43     8205.46    159.51 o 
   5   1   2    14462.75    15041.37    318.36 o 
   6   1   2      434.19      627.90     58.25 o 
   7   1   2    17012.00    16721.54    371.38 o 
   8   1   2       41.64       -3.82     50.80 o 
   9   1   2     1700.44     1728.91    112.43 o 
  10   1   2      724.53      710.97     93.00 o 
  11   1   2     2531.33     2780.38    248.66 o 
  12   1   2      364.33      478.71    110.23 o 
  13   1   2     1002.53      930.72    245.54 o 
 -13   2   2     2198.14     2279.45    173.26 o 
 -12   2   2      133.09      179.66    113.53 o 
 -11   2   2     1273.73     1307.41    120.22 o 
 -10   2   2     1003.35      915.03    122.95 o 
  -9   2   2    11437.77    11414.21    299.34 o 
  -8   2   2     7948.84     7673.64    219.43 o 
  -7   2   2     3154.03     3012.96    161.33 o 
  -6   2   2    10941.34    10637.90    248.63 o 
  -5   2   2     7648.92     7451.63    215.94 o 
  -4   2   2     6858.37     6041.60    174.72 o 
  -3   2   2     6748.37     6857.04    153.16 o 
  -2   2   2      872.51      877.52     38.62 o 
  -1   2   2     4949.40     4808.45    106.22 o 
   0   2   2    18083.50    18082.63    332.92 o 
   1   2   2      200.86      255.11     18.29 o 
   2   2   2     4376.64     4085.30     93.22 o 
   3   2   2    15779.56    16744.04    285.97 o 
   4   2   2     8467.42     8439.67    165.69 o 
   5   2   2     5409.63     5399.40    148.86 o 
   6   2   2     3293.27     3391.62    120.44 o 
   7   2   2     6918.28     7540.06    248.62 o 
   8   2   2     5867.28     5891.95    212.54 o 
   9   2   2      326.34      276.71     70.93 o 
  10   2   2     1391.20     1641.01    121.41 o 
  11   2   2       30.40      118.26     80.80 o 
  12   2   2     2784.82     2734.21    211.83 o 
  13   2   2      110.58       96.48    186.51 o 
 -13   3   2      496.16      579.68    155.10 o 
 -12   3   2    14328.00    15235.88    417.80 o 
 -11   3   2      239.88      239.76     84.78 o 
 -10   3   2    26454.33    26602.31    584.15 o 
  -9   3   2      921.94      906.01     90.88 o 
  -8   3   2    34127.13    33968.05    810.14 o 
  -7   3   2     6806.38     6636.28    190.19 o 
  -6   3   2    19640.86    19306.11    443.18 o 
  -5   3   2    13646.26    13543.49    340.80 o 
  -4   3   2    36500.23    35599.20    655.08 o 
  -3   3   2    12231.17    12528.93    253.36 o 
  -2   3   2      800.99      949.37     62.22 o 
  -1   3   2    13962.01    14464.42    303.63 o 
   0   3   2    19562.60    19774.16    354.08 o 
   1   3   2     3683.05     3477.60     87.51 o 
   2   3   2     1317.90     1241.01     40.00 o 
   3   3   2    13532.47    13550.15    262.84 o 
   4   3   2    17579.25    17511.68    306.75 o 
   5   3   2    18915.56    19344.31    342.16 o 
   6   3   2     2177.28     2133.58     95.89 o 
   7   3   2    41052.58    40813.88    785.85 o 
   8   3   2     1968.59     1957.34    110.51 o 
   9   3   2    15734.15    15400.18    375.10 o 
  10   3   2       23.10      -40.51     64.98 o 
  11   3   2    11770.32    11656.24    509.05 o 
  12   3   2      104.17       42.07    114.74 o 
 -13   4   2     5396.62     5649.22    261.92 o 
 -12   4   2        2.29       -1.82     86.01 o 
 -11   4   2     4938.06     4455.32    195.96 o 
 -10   4   2     1591.11     1565.15    224.22 o 
  -9   4   2    21869.19    21316.81    477.57 o 
  -8   4   2     1250.69     1338.99     92.94 o 
  -7   4   2     5738.34     5954.09    180.36 o 
  -6   4   2     7825.12     7603.65    198.37 o 
  -5   4   2    25484.61    25089.31    489.30 o 
  -4   4   2    10013.06    10077.95    221.82 o 
  -3   4   2      420.29      432.47     35.36 o 
  -2   4   2     7782.10     8167.83    206.55 o 
  -1   4   2     8667.95     8527.35    153.64 o 
   0   4   2     7939.31     8812.27    177.28 o 
   1   4   2      475.30      487.36     31.96 o 
   2   4   2    16488.55    17116.55    288.42 o 
   3   4   2     2597.27     2558.00     84.59 o 
   4   4   2    18580.66    18614.39    358.37 o 
   5   4   2     1929.83     1793.19     68.39 o 
   6   4   2     7507.33     7764.69    204.39 o 
   7   4   2     2611.69     2460.74    113.79 o 
   8   4   2    13723.89    13695.08    333.87 o 
   9   4   2     2149.89     2302.04    158.13 o 
  10   4   2     4657.29     4997.77    287.68 o 
  11   4   2      151.07      235.59    106.99 o 
  12   4   2     6044.93     6200.80    309.43 o 
 -13   5   2      176.45      110.47    151.59 o 
 -12   5   2      919.36      947.12    144.37 o 
 -11   5   2      619.38      675.26    107.75 o 
 -10   5   2     1189.51     1261.31    127.57 o 
  -9   5   2       41.89       38.50     59.28 o 
  -8   5   2      830.49      775.52     81.34 o 
  -7   5   2      183.25       77.74     51.35 o 
  -6   5   2     1011.68     1089.35     72.38 o 
  -5   5   2      458.30      506.54     50.57 o 
  -4   5   2     1636.92     1679.20     61.22 o 
  -3   5   2      793.70      746.10     38.58 o 
  -2   5   2     1329.41     1351.24     65.54 o 
  -1   5   2      810.75      829.10     30.82 o 
   0   5   2    12540.69    13125.61    254.72 o 
   1   5   2       69.79      130.04     22.36 o 
   2   5   2     9618.51     9612.24    177.98 o 
   3   5   2      287.68      313.54     55.86 o 
   4   5   2       36.78       44.58     24.67 o 
   5   5   2      705.55      713.98     48.64 o 
   6   5   2        7.30       31.89     40.53 o 
   7   5   2     3714.60     3512.86    137.49 o 
   8   5   2      649.39      553.24     77.20 o 
   9   5   2     1210.51     1313.70    141.96 o 
  10   5   2      345.81      332.35     98.97 o 
  11   5   2      924.46      835.27    135.95 o 
  12   5   2      676.67      823.29    249.22 o 
 -13   6   2     4980.04     6087.56    371.04 o 
 -12   6   2      342.58      230.46    102.43 o 
 -11   6   2     2840.86     3012.66    344.81 o 
 -10   6   2     1574.39     1665.01    125.58 o 
  -9   6   2    20153.00    19707.66    454.33 o 
  -8   6   2     2884.88     2950.34    136.21 o 
  -7   6   2    13881.77    13890.43    276.72 o 
  -6   6   2     4131.78     4037.35    121.13 o 
  -5   6   2    48398.02    46798.86    761.10 o 
  -4   6   2    10939.13    10290.05    336.05 o 
  -3   6   2    21655.08    22061.80    375.68 o 
  -2   6   2    22092.09    23064.42    386.18 o 
  -1   6   2    39336.64    38960.10   1108.14 o 
   0   6   2    52420.84    54967.08    961.86 o 
   1   6   2    16756.07    16694.44    281.22 o 
   2   6   2    53971.59    55097.16    867.67 o 
   3   6   2    30287.05    29664.59    492.10 o 
   4   6   2    68327.69    69061.61   1092.90 o 
   5   6   2     8949.66     8731.14    205.60 o 
   6   6   2    29446.89    29049.16    577.39 o 
   7   6   2     2601.48     2639.91    122.72 o 
   8   6   2    23333.48    23063.88    598.65 o 
   9   6   2       10.44      -71.97     71.97 o 
  10   6   2     5209.37     5192.59    250.28 o 
  11   6   2      185.75      227.38    114.46 o 
  12   6   2     5514.31     5876.35    300.96 o 
 -12   7   2     2528.70     2778.51    178.75 o 
 -11   7   2       16.43       66.75     80.98 o 
 -10   7   2     7035.76     7214.71    244.80 o 
  -9   7   2       37.95       -6.38     63.89 o 
  -8   7   2     7917.48     8358.00    243.08 o 
  -7   7   2       92.97       97.03     50.79 o 
  -6   7   2    11505.21    11652.94    238.17 o 
  -5   7   2     4560.01     4671.05    135.03 o 
  -4   7   2    25721.51    25714.76    500.67 o 
  -3   7   2     6946.17     6924.20    168.61 o 
  -2   7   2    30909.10    30807.47    506.58 o 
  -1   7   2    20031.58    20395.26    444.71 o 
   0   7   2    37432.45    39340.16    705.89 o 
   1   7   2    20400.86    20613.87    350.24 o 
   2   7   2     2499.96     2745.04     86.43 o 
   3   7   2    39073.67    39041.33    636.51 o 
   4   7   2     1444.53     1628.49     68.41 o 
   5   7   2    15606.70    15276.20    311.03 o 
   6   7   2       81.00      123.62     55.39 o 
   7   7   2    22362.61    21667.10    559.80 o 
   8   7   2      103.85      -13.75     96.88 o 
   9   7   2     7027.39     6504.29    269.67 o 
  10   7   2      199.73      231.72    106.27 o 
  11   7   2     5371.42     5805.44    285.42 o 
  12   7   2      125.06      313.12    176.85 o 
 -12   8   2        4.18       53.26    110.73 o 
 -11   8   2      158.45      217.51     97.86 o 
 -10   8   2       31.62       79.66     78.96 o 
  -9   8   2     1115.81     1119.04    110.11 o 
  -8   8   2     6154.53     6272.89    207.44 o 
  -7   8   2      948.04     1001.29    163.43 o 
  -6   8   2     5378.48     5308.92    141.56 o 
  -5   8   2      403.87      449.71     47.36 o 
  -4   8   2    21802.44    20108.41   1213.33 o 
  -3   8   2     2231.79     2241.06     85.87 o 
  -2   8   2       47.70       41.75     20.91 o 
  -1   8   2      747.90      711.68     37.57 o 
   0   8   2     1779.01     2008.61     86.85 o 
   1   8   2     1661.41     1687.61     65.48 o 
   2   8   2     4947.24     4868.96    113.37 o 
   3   8   2     4058.23     3813.98    103.69 o 
   4   8   2      302.24      336.35     45.80 o 
   5   8   2      442.17      420.95     58.73 o 
   6   8   2        9.27       50.37     56.60 o 
   7   8   2     2264.36     2158.05    172.18 o 
   8   8   2     2140.87     2248.73    156.66 o 
   9   8   2       73.15       17.04     78.69 o 
  10   8   2      246.76      293.64    142.91 o 
  11   8   2      422.01      569.39    138.51 o 
  12   8   2      512.81      594.05    277.49 o 
 -12   9   2     5183.42     5818.01    382.90 o 
 -11   9   2      490.66      318.40    118.29 o 
 -10   9   2     8838.08     9253.25    344.79 o 
  -9   9   2     1471.85     1437.80    118.70 o 
  -8   9   2    17999.79    15969.44    980.84 o 
  -7   9   2     2942.99     2710.33    147.26 o 
  -6   9   2    11748.18    11778.97    274.66 o 
  -5   9   2     8013.91     7931.77    199.67 o 
  -4   9   2    19420.06    19015.03    382.70 o 
  -3   9   2     7725.47     7522.62    197.37 o 
  -2   9   2     3156.38     3155.23    143.61 o 
  -1   9   2    11353.19    11249.70    211.07 o 
   0   9   2     7030.13     7580.29    180.20 o 
   1   9   2     9972.04    10202.39    209.28 o 
   2   9   2     2886.63     3097.55     86.52 o 
   3   9   2    12888.77    13154.28    290.20 o 
   4   9   2    10494.60    10331.35    250.71 o 
   5   9   2     7165.82     7083.22    202.39 o 
   6   9   2     2332.17     2512.30    146.85 o 
   7   9   2    10520.98    10673.35    341.68 o 
   8   9   2     1110.12     1030.82    139.46 o 
   9   9   2     4345.30     4270.55    249.88 o 
  10   9   2       76.09      -36.26     93.27 o 
  11   9   2     6030.23     6280.67    302.06 o 
 -11  10   2     4936.54     5576.55    597.03 o 
 -10  10   2      606.36      704.34    168.02 o 
  -9  10   2    11477.89    11651.85    582.43 o 
  -8  10   2      396.83      408.37     75.87 o 
  -7  10   2     7488.52     6861.19    216.88 o 
  -6  10   2     2980.30     3034.66    113.97 o 
  -5  10   2    16520.64    16358.33    428.60 o 
  -4  10   2     7861.56     8368.36    240.98 o 
  -3  10   2    12463.06    12552.79    318.19 o 
  -2  10   2    11288.57    11142.05    356.43 o 
  -1  10   2    13237.34    13759.26    353.48 o 
   0  10   2    10689.55    10866.59    279.07 o 
   1  10   2     5928.51     6215.63    159.75 o 
   2  10   2    13577.20    13089.32    340.85 o 
   3  10   2     1578.44     1616.48    102.60 o 
   4  10   2    12371.05    12236.32    288.67 o 
   5  10   2      588.67      729.73     75.02 o 
   6  10   2     5749.47     5851.84    230.35 o 
   7  10   2      397.64      464.34     95.40 o 
   8  10   2     7800.71     7537.93    347.90 o 
   9  10   2     1206.08     1086.56    190.74 o 
  10  10   2     4186.09     4384.43    494.77 o 
  11  10   2       62.30      250.36    217.34 o 
 -11  11   2      152.13      272.27    220.92 o 
 -10  11   2       12.78      -31.98    123.50 o 
  -9  11   2      337.22       90.81    118.49 o 
  -8  11   2      157.37      228.31    111.29 o 
  -7  11   2      625.58      804.10    107.88 o 
  -6  11   2      162.65      124.74     57.47 o 
  -5  11   2      653.32      328.53     89.88 o 
  -4  11   2        4.08      -34.76     34.76 o 
  -3  11   2      385.93      492.38     59.27 o 
  -2  11   2       15.61      -10.09     31.17 o 
  -1  11   2     2449.34     2475.97    101.08 o 
   0  11   2       48.71       47.78     36.81 o 
   1  11   2      822.07      917.10     83.82 o 
   2  11   2     2229.86     2407.92    138.19 o 
   3  11   2      188.45      156.55     60.03 o 
   4  11   2      838.53      833.41     92.33 o 
   5  11   2        5.42      -37.90     69.31 o 
   6  11   2      165.37        0.73     83.41 o 
   7  11   2      157.81      266.39    105.56 o 
   8  11   2     1007.25     1319.20    223.91 o 
   9  11   2        9.09       -0.86    105.74 o 
  10  11   2      338.72      358.19    173.54 o 
 -11  12   2      676.14      678.63    333.35 o 
 -10  12   2      163.76      173.02    144.13 o 
  -9  12   2     6757.32     6902.77    366.08 o 
  -8  12   2      249.00      105.99    111.05 o 
  -7  12   2     2960.05     3100.80    220.69 o 
  -6  12   2     2268.15     2188.10    130.97 o 
  -5  12   2    13758.68    14252.75    334.28 o 
  -4  12   2     6213.06     6386.77    227.06 o 
  -3  12   2    12910.91    12838.28    299.42 o 
  -2  12   2     7709.00     7785.16    479.79 o 
  -1  12   2    21837.48    21980.42    508.40 o 
   0  12   2    17888.63    18283.26    453.69 o 
   1  12   2     7129.71     7245.86    242.89 o 
   2  12   2    13578.19    13621.53    367.08 o 
   3  12   2     5413.53     5398.07    202.98 o 
   4  12   2    10405.79    10651.36    318.56 o 
   5  12   2     1865.32     1991.30    167.16 o 
   6  12   2     9430.79     9362.41    511.81 o 
   7  12   2      203.79      126.88    101.69 o 
   8  12   2     6650.58     6648.81    482.69 o 
   9  12   2       35.25       -3.08    116.76 o 
  10  12   2     1817.35     1639.78    202.23 o 
 -10  13   2     2961.98     3038.81    335.98 o 
  -9  13   2      567.86      296.58    171.12 o 
  -8  13   2     5345.96     5222.94    303.78 o 
  -7  13   2      103.29       62.37    117.58 o 
  -6  13   2     9736.14     9694.27    303.47 o 
  -5  13   2     3239.78     3506.09    165.66 o 
  -4  13   2    21557.83    21616.42    570.93 o 
  -3  13   2     4712.66     4811.98    161.74 o 
  -2  13   2    15565.00    16641.19    528.69 o 
  -1  13   2    19603.46    20353.07    820.41 o 
   0  13   2    16048.05    16643.22    429.55 o 
   1  13   2    19376.71    18854.52    475.03 o 
   2  13   2     6264.68     6133.27    220.89 o 
   3  13   2    31742.54    31750.09    736.24 o 
   4  13   2     2773.80     3106.40    164.15 o 
   5  13   2    11633.64    11381.62    431.16 o 
   6  13   2       91.55       54.96     98.44 o 
   7  13   2     7882.62     7985.40    606.05 o 
   8  13   2      630.98      548.14    149.20 o 
   9  13   2     3050.90     2888.60    335.21 o 
  -9  14   2       80.43       30.70    171.43 o 
  -8  14   2     1478.09     1853.71    264.23 o 
  -7  14   2      363.02      340.52    156.96 o 
  -6  14   2        6.23      -50.29    120.72 o 
  -5  14   2     1057.37     1140.27    235.05 o 
  -4  14   2     1185.83     1100.77    118.88 o 
  -3  14   2     2455.14     2940.22    193.46 o 
  -2  14   2      708.39      852.94    123.65 o 
  -1  14   2     1396.67     1418.68    451.66 o 
   0  14   2       23.89       89.88     83.95 o 
   1  14   2     1099.16     1182.31    138.43 o 
   2  14   2     1511.09     1367.93    187.92 o 
   3  14   2      292.73      360.09    105.79 o 
   4  14   2       44.29       13.67     87.51 o 
   5  14   2       15.80      -96.19    127.44 o 
   6  14   2     1342.92     1181.88    221.94 o 
   7  14   2      902.20      960.06    215.63 o 
   8  14   2      217.74      244.24    171.32 o 
   9  14   2        6.27       47.41    173.88 o 
  -9  15   2      160.62      103.20    184.19 o 
  -8  15   2     2303.35     2530.97    307.05 o 
  -7  15   2      624.65      851.41    196.23 o 
  -6  15   2     2408.59     2127.22    251.22 o 
  -5  15   2     2617.45     2650.82    259.56 o 
  -4  15   2     4480.94     4031.27    318.37 o 
  -3  15   2     5184.42     5563.88    364.24 o 
  -2  15   2     3185.93     3211.14    286.93 o 
  -1  15   2     3403.25     3595.67    225.15 o 
   0  15   2     3090.59     2796.97    270.12 o 
   1  15   2     3181.56     3481.66    215.90 o 
   2  15   2      978.08     1035.02    139.27 o 
   3  15   2     2299.92     2129.65    182.41 o 
   4  15   2      576.95      548.50    183.06 o 
   5  15   2     1738.12     1531.65    244.56 o 
   6  15   2      242.92      118.01    139.94 o 
   7  15   2     2169.14     2574.10    313.06 o 
   8  15   2      133.39        7.26    185.15 o 
  -8  16   2      277.08      127.61    180.38 o 
  -5  16   2     7990.73     8808.90    501.63 o 
  -4  16   2     1309.62     1137.23    195.71 o 
  -3  16   2     5259.79     5080.18    369.81 o 
  -2  16   2     5065.49     4744.87    352.79 o 
  -1  16   2     5042.60     5335.44    380.94 o 
   0  16   2     5643.96     5753.71    411.32 o 
   1  16   2     2123.70     2121.24    185.86 o 
   2  16   2     6492.53     6943.90    551.66 o 
   3  16   2     1197.35     1207.76    190.41 o 
   4  16   2     3966.62     3969.67    365.97 o 
   5  16   2     1135.77      970.07    237.65 o 
   6  16   2     2846.83     2518.36    312.34 o 
   7  16   2      273.25      289.76    203.95 o 
  -5  17   2     1738.88     2011.73    259.36 o 
  -4  17   2      815.29      769.86    198.33 o 
  -3  17   2     1312.40     1615.75    236.06 o 
  -2  17   2      134.94      217.22    155.14 o 
  -1  17   2     2295.33     2319.94    276.34 o 
   0  17   2     1174.31     1176.42    221.62 o 
   1  17   2      389.90      470.08    185.48 o 
   2  17   2      226.02      237.75    115.55 o 
   3  17   2      917.46      860.36    216.87 o 
   4  17   2      993.44     1042.18    242.82 o 
   5  17   2      439.13      326.56    197.00 o 
   6  17   2       73.95       71.40    177.32 o 
   7  17   2      876.32      753.93    236.18 o 
  -5  18   2     2153.53     2224.44    288.30 o 
  -4  18   2      569.14      703.12    209.51 o 
  -3  18   2     4005.11     3728.63    343.46 o 
  -2  18   2      912.08      742.92    203.70 o 
  -1  18   2     3140.15     4212.60    384.13 o 
   0  18   2     3078.85     3003.76    325.65 o 
   1  18   2     1521.50     1991.92    288.54 o 
   3  18   2      418.99      129.55    186.31 o 
   4  18   2     2739.87     3781.57    392.14 o 
   5  18   2       10.88       98.52    164.16 o 
  -4  19   2     5445.55     5729.62    454.74 o 
  -3  19   2     2619.63     2434.18    310.30 o 
  -2  19   2     5057.22     5611.43    453.23 o 
  -1  19   2     6285.34     5810.46    452.35 o 
   0  19   2     5896.85     5417.34    439.47 o 
  -2  20   2      849.79      938.38    247.83 o 
 -13   1   3      339.63      231.60    122.57 o 
 -12   1   3     3028.16     3119.74    205.41 o 
 -11   1   3       16.04       73.05     73.34 o 
 -10   1   3    17087.96    17091.79    417.35 o 
  -9   1   3      235.72      238.69     85.41 o 
  -8   1   3    23924.29    24102.16    509.51 o 
  -7   1   3      548.36      471.01     60.62 o 
  -6   1   3    55581.10    53780.72    989.85 o 
  -5   1   3     2298.69     2334.74     90.17 o 
  -4   1   3    53824.79    52931.77   1034.78 o 
  -3   1   3    14675.46    14755.32    294.20 o 
  -2   1   3    49240.70    48742.89    941.15 o 
  -1   1   3    31782.16    32051.86    580.99 o 
   0   1   3    28597.45    29856.45    632.01 o 
   1   1   3    14362.35    15245.95    403.45 o 
   2   1   3    14444.15    14381.97    285.23 o 
   3   1   3    20801.26    21229.85    358.09 o 
   4   1   3    22459.88    22722.32    386.19 o 
   5   1   3     8836.91     8870.40    179.42 o 
   6   1   3    11809.54    11738.33    276.25 o 
   7   1   3     9760.26     9772.56    252.34 o 
   8   1   3     6788.45     6670.34    206.90 o 
   9   1   3     7803.02     7992.69    285.79 o 
  10   1   3     2670.57     2547.26    146.19 o 
  11   1   3     9074.68     9603.40    526.46 o 
  12   1   3     1153.96     1421.72    172.09 o 
 -13   2   3     6534.57     6374.51    264.94 o 
 -12   2   3      616.85      485.45    105.63 o 
 -11   2   3     7767.62     8035.19    268.82 o 
 -10   2   3     1583.36     1877.21    151.20 o 
  -9   2   3    25625.54    24428.51    621.19 o 
  -8   2   3      267.06      196.76     57.30 o 
  -7   2   3    27316.32    27966.97    585.28 o 
  -6   2   3      970.00      948.97     67.70 o 
  -5   2   3    92247.75    91878.24   1623.49 o 
  -4   2   3     1170.48     1249.80     75.96 o 
  -3   2   3    26165.20    25330.97    476.38 o 
  -2   2   3      281.04      510.05     54.80 o 
  -1   2   3   104660.59   100552.23   3199.87 o 
   0   2   3     2029.75     1988.51     77.20 o 
   1   2   3     1129.36     1156.47     60.71 o 
   2   2   3      474.33      711.92     43.20 o 
   3   2   3    14621.77    14778.64    260.25 o 
   4   2   3    16528.03    17120.99    302.70 o 
   5   2   3     2187.61     2326.27     94.48 o 
   6   2   3    12328.88    12429.42    288.02 o 
   7   2   3    10807.56    10426.31    264.57 o 
   8   2   3    17091.85    17112.63    396.67 o 
   9   2   3     1859.60     1695.46    114.66 o 
  10   2   3     9380.63     9494.80    286.01 o 
  11   2   3     2065.10     2321.62    289.72 o 
  12   2   3     5018.60     5351.63    472.20 o 
 -13   3   3       41.03      -22.91     96.62 o 
 -12   3   3      245.62       63.57     93.65 o 
 -11   3   3      113.75      -25.37     86.53 o 
 -10   3   3     1815.54     1810.23    125.58 o 
  -9   3   3        0.85      -29.21     54.80 o 
  -8   3   3     1485.66     1396.86    125.18 o 
  -7   3   3      296.03      241.81     53.73 o 
  -6   3   3     2498.68     2461.65    121.13 o 
  -5   3   3     5078.96     5016.08    141.82 o 
  -4   3   3     1034.86      908.38     53.93 o 
  -3   3   3     1050.35     1139.30     88.97 o 
  -2   3   3      299.50      437.66     35.86 o 
  -1   3   3      100.22       74.00     28.65 o 
   0   3   3     2644.58     2708.52     77.05 o 
   1   3   3     2664.72     2522.81     76.78 o 
   2   3   3     4357.13     4333.83     94.82 o 
   3   3   3     1263.58     1171.11     50.18 o 
   4   3   3       51.22       72.36     23.69 o 
   5   3   3      187.22      166.33     31.49 o 
   6   3   3       71.16      101.02     33.59 o 
   7   3   3       43.80       56.22     48.29 o 
   8   3   3      337.15      305.11     65.37 o 
   9   3   3      154.32      116.69     65.24 o 
  10   3   3      120.61       82.08     88.41 o 
  11   3   3      236.79      143.03    105.67 o 
  12   3   3       11.36      -32.67    113.34 o 
 -13   4   3     2502.55     2900.98    191.80 o 
 -12   4   3       89.21      181.06    112.51 o 
 -11   4   3     5097.39     4932.10    211.83 o 
 -10   4   3     2439.94     2416.65    147.81 o 
  -9   4   3    24121.08    23517.59    776.07 o 
  -8   4   3     1216.20     1127.59     90.02 o 
  -7   4   3    18894.34    18755.92    406.34 o 
  -6   4   3     3515.35     3312.70    125.67 o 
  -5   4   3    52884.06    51926.18    949.37 o 
  -4   4   3     3026.78     3196.16    102.80 o 
  -3   4   3     4102.93     4035.29    110.64 o 
  -2   4   3     1203.18     1167.66     50.88 o 
  -1   4   3    32824.48    32833.17    660.03 o 
   0   4   3    19570.94    19507.96    367.93 o 
   1   4   3     1582.50     1524.00     59.37 o 
   2   4   3     8985.75     8599.87    162.21 o 
   3   4   3    16913.53    16706.08    292.13 o 
   4   4   3     4979.71     5012.32    136.29 o 
   5   4   3     2669.83     2792.13     87.74 o 
   6   4   3      290.60      392.34     43.21 o 
   7   4   3     6861.45     7339.73    210.59 o 
   8   4   3     6124.99     5790.15    193.01 o 
   9   4   3      148.71      180.20     85.87 o 
  10   4   3     3503.73     3882.60    218.31 o 
  11   4   3      530.38      446.28    125.42 o 
  12   4   3     6063.32     6547.74    313.52 o 
 -13   5   3     1006.66     1007.09    192.29 o 
 -12   5   3     4736.62     4796.83    315.01 o 
 -11   5   3       70.34       41.49     78.44 o 
 -10   5   3    16079.26    15536.08    394.97 o 
  -9   5   3      122.37      159.66     66.38 o 
  -8   5   3    15898.74    15958.63    373.47 o 
  -7   5   3     3076.28     3152.98    141.96 o 
  -6   5   3    47562.72    46646.36    873.91 o 
  -5   5   3     2582.53     2737.60    103.51 o 
  -4   5   3    58653.83    57541.96   1037.63 o 
  -3   5   3     3376.88     3280.49    201.24 o 
  -2   5   3    78837.93    74841.52   1475.01 o 
  -1   5   3    15485.19    15093.59    260.80 o 
   0   5   3    35999.61    36808.68    661.81 o 
   1   5   3      846.79      857.05     46.71 o 
   2   5   3    13746.30    13046.07    270.94 o 
   3   5   3    16393.24    16462.43    290.21 o 
   4   5   3    26296.34    26762.13    518.69 o 
   5   5   3    19414.57    19372.80    385.64 o 
   6   5   3     4222.90     4254.60    134.11 o 
   7   5   3    24368.31    23274.20    621.74 o 
   8   5   3    10463.69    10601.99    345.31 o 
   9   5   3     7255.37     6775.04    273.80 o 
  10   5   3     2459.42     2453.27    205.89 o 
  11   5   3     8455.79     8867.75    654.02 o 
  12   5   3     1189.56     1287.39    175.27 o 
 -13   6   3      563.92      566.27    167.12 o 
 -12   6   3      248.77      313.12    103.34 o 
 -11   6   3     1635.14     1602.41    134.29 o 
 -10   6   3     1061.14     1253.07    113.91 o 
  -9   6   3     1503.62     1510.06    110.67 o 
  -8   6   3       20.74       24.89     53.64 o 
  -7   6   3     4782.91     4593.13    158.80 o 
  -6   6   3      380.02      447.49     73.92 o 
  -5   6   3     4139.10     4446.85    165.36 o 
  -4   6   3     1008.51     1064.75     61.95 o 
  -3   6   3      846.79      816.87     43.64 o 
  -2   6   3       31.64       53.17     20.33 o 
  -1   6   3     7654.36     7757.38    175.61 o 
   0   6   3       25.02       65.57     56.02 o 
   1   6   3    13579.56    13932.06    282.89 o 
   2   6   3    13505.98    13508.29    282.58 o 
   3   6   3     2952.52     2995.99     82.33 o 
   4   6   3      956.14     1010.86     51.87 o 
   5   6   3     1190.68     1205.64     83.54 o 
   6   6   3     3473.68     3464.29    146.62 o 
   7   6   3      354.54      408.41     99.72 o 
   8   6   3     1625.91     1815.18    204.95 o 
   9   6   3       54.60        5.04    107.32 o 
  10   6   3      857.49     1125.46    144.55 o 
  11   6   3       10.30       -1.99    105.97 o 
  12   6   3      347.34      405.25    171.12 o 
 -12   7   3     1425.80     1303.69    141.38 o 
 -11   7   3        7.11      -48.22     78.20 o 
 -10   7   3     4336.82     4325.61    216.67 o 
  -9   7   3      158.37      120.22     68.50 o 
  -8   7   3     6674.35     6441.23    205.94 o 
  -7   7   3      448.22      450.65     52.03 o 
  -6   7   3    19784.82    19554.66    362.74 o 
  -5   7   3     5578.46     5393.60    202.38 o 
  -4   7   3     9564.34     9216.23    191.13 o 
  -3   7   3     9219.67     8956.10    181.18 o 
  -2   7   3    14140.95    14228.25    316.40 o 
  -1   7   3    13611.01    13049.69    270.70 o 
   0   7   3    17962.13    18204.50    361.75 o 
   1   7   3    13210.82    12819.48    265.26 o 
   2   7   3    10964.10    11063.06    243.67 o 
   3   7   3     8104.92     8065.90    199.48 o 
   4   7   3    10904.18    10724.36    254.08 o 
   5   7   3     2160.77     2034.51     99.07 o 
   6   7   3     9364.75     9192.80    243.08 o 
   7   7   3     3517.86     3327.06    172.89 o 
   8   7   3     4349.13     4179.22    209.04 o 
   9   7   3     3918.30     3717.55    209.38 o 
  10   7   3     1381.61     1301.15    151.50 o 
  11   7   3     2993.06     2691.66    203.96 o 
 -12   8   3      225.71      232.72    108.17 o 
 -11   8   3     6942.04     7164.39    372.49 o 
 -10   8   3      496.06      518.30     96.69 o 
  -9   8   3    18774.76    18748.63    445.85 o 
  -8   8   3       82.37       79.04     79.63 o 
  -7   8   3    14580.52    14258.30    291.84 o 
  -6   8   3      207.27      234.44     44.76 o 
  -5   8   3    47614.95    45550.32    855.02 o 
  -4   8   3       57.14       24.30     27.70 o 
  -3   8   3    18792.42    18746.98    335.14 o 
  -2   8   3     8205.25     8407.55    169.04 o 
  -1   8   3    57195.19    56397.02   1251.91 o 
   0   8   3     6210.77     6353.08    154.20 o 
   1   8   3    12643.31    12769.93    326.70 o 
   2   8   3    12322.76    12662.79    274.29 o 
   3   8   3    32494.04    31361.88    601.47 o 
   4   8   3    12703.67    12676.54    291.76 o 
   5   8   3     5339.79     5432.92    170.28 o 
   6   8   3    11605.94    11577.63    290.44 o 
   7   8   3     5947.46     6092.52    241.94 o 
   8   8   3     9955.40     9369.60    327.63 o 
   9   8   3     1275.60     1363.15    144.53 o 
  10   8   3     4313.39     4838.35    254.08 o 
  11   8   3      697.89      868.83    148.30 o 
 -12   9   3     1424.70     1685.54    385.77 o 
 -11   9   3       46.90       -6.10    106.61 o 
 -10   9   3     4005.72     4046.58    196.26 o 
  -9   9   3       13.62        5.22     68.53 o 
  -8   9   3     1253.94     1270.58    104.47 o 
  -7   9   3      241.79      279.58     53.37 o 
  -6   9   3     6136.53     6245.86    162.41 o 
  -5   9   3      534.40      626.26     56.19 o 
  -4   9   3     3780.34     3646.71    152.87 o 
  -3   9   3     1632.62     1578.78     80.76 o 
  -2   9   3    11796.79    12048.43    268.27 o 
  -1   9   3      942.87      951.08     62.37 o 
   0   9   3     7823.21     8339.08    194.83 o 
   1   9   3      261.68      330.63     59.85 o 
   2   9   3     3599.34     3626.92    160.06 o 
   3   9   3     2696.85     2803.57    109.92 o 
   4   9   3     3031.68     3025.78    136.75 o 
   5   9   3     2919.92     3006.61    152.80 o 
   6   9   3      164.08      163.97     60.86 o 
   7   9   3     6276.47     5955.92    332.00 o 
   8   9   3      912.10      857.19    122.65 o 
   9   9   3     1074.57     1192.44    322.71 o 
  10   9   3       40.93       81.40    122.27 o 
  11   9   3     1090.68     1288.11    349.69 o 
 -11  10   3     1207.39     1430.16    212.37 o 
 -10  10   3     1605.14     1862.69    170.45 o 
  -9  10   3     2441.80     2081.75    167.12 o 
  -8  10   3        9.06       26.73     75.74 o 
  -7  10   3     1701.06     1515.62    133.62 o 
  -6  10   3      133.94      135.45    111.91 o 
  -5  10   3     9078.47     8612.08    227.44 o 
  -4  10   3     1790.91     1764.24     92.17 o 
  -3  10   3     2708.31     2659.71    107.07 o 
  -2  10   3       32.62       38.00     36.16 o 
  -1  10   3    10181.38    10228.96    237.20 o 
   0  10   3     4790.61     5041.44    182.18 o 
   1  10   3      656.23      738.72     78.50 o 
   2  10   3      731.73      681.32     78.44 o 
   3  10   3     2733.79     2783.03    140.81 o 
   4  10   3     4343.90     4587.15    354.15 o 
   5  10   3      562.26      444.26     80.83 o 
   6  10   3      497.06      421.91    133.38 o 
   7  10   3     1727.24     1869.91    178.12 o 
   8  10   3     2281.00     1980.98    253.40 o 
   9  10   3      249.02      216.94    143.44 o 
  10  10   3     1037.02      966.75    179.23 o 
  11  10   3      385.88      441.54    240.85 o 
 -11  11   3       11.27       85.97    255.21 o 
 -10  11   3     9846.36    10746.18    922.30 o 
  -9  11   3      217.98       29.92    240.40 o 
  -8  11   3     8955.91     9658.11    350.45 o 
  -7  11   3      162.40      165.79     83.51 o 
  -6  11   3    21091.27    21260.38    547.72 o 
  -5  11   3       24.87      128.60     53.64 o 
  -4  11   3    14086.29    13540.52    312.66 o 
  -3  11   3     1343.20     1271.38     81.44 o 
  -2  11   3    19068.98    19186.18    453.53 o 
  -1  11   3     8395.49     9098.13    419.81 o 
   0  11   3    29792.84    29144.94    672.05 o 
   1  11   3     8457.17     8650.07    265.78 o 
   2  11   3    22474.39    23144.32    557.44 o 
   3  11   3    14719.16    14639.63    391.97 o 
   4  11   3    15272.21    15107.95    406.46 o 
   5  11   3     6675.62     6636.15    312.96 o 
   6  11   3     5111.75     5436.11    219.58 o 
   7  11   3     7683.97     7823.42    353.95 o 
   8  11   3     1725.31     1796.66    188.72 o 
   9  11   3     3710.88     3727.59    264.70 o 
  10  11   3      322.60      340.54    155.92 o 
 -11  12   3     2220.02     1669.79    230.22 o 
 -10  12   3      415.51      569.70    201.73 o 
  -9  12   3     1724.71     2036.24    384.52 o 
  -8  12   3       80.25       89.67    108.85 o 
  -7  12   3     2549.90     2281.38    193.17 o 
  -6  12   3     3197.78     3522.43    217.28 o 
  -5  12   3     6542.28     3630.52    330.84 o 
  -4  12   3       86.92       28.82     51.64 o 
  -3  12   3     8000.83     7884.46    241.92 o 
  -2  12   3     3665.30     3405.76    209.31 o 
  -1  12   3    17365.65    17374.07    450.70 o 
   0  12   3       63.80        2.93     56.98 o 
   1  12   3     8191.24     8146.14    263.53 o 
   2  12   3     7577.05     7766.68    256.14 o 
   3  12   3     6052.93     6321.89    343.11 o 
   4  12   3     3294.18     3535.90    235.64 o 
   5  12   3     2576.74     2693.51    157.07 o 
   6  12   3     7815.43     7205.73    338.45 o 
   7  12   3      982.26     1261.72    167.72 o 
   8  12   3     2336.74     2886.46    235.19 o 
   9  12   3     1263.20     1208.81    182.37 o 
  10  12   3     1258.70     1148.59    270.58 o 
 -10  13   3      145.14       28.70    136.55 o 
  -9  13   3       25.58       31.24    170.26 o 
  -8  13   3      597.49      679.76    149.04 o 
  -7  13   3      120.00      118.39    143.69 o 
  -6  13   3     1290.05     1395.51    105.45 o 
  -5  13   3     1414.86      858.73    242.49 o 
  -4  13   3     2417.83      518.19    229.62 o 
  -3  13   3      709.02      817.26     99.19 o 
  -2  13   3     2519.09     2942.00    160.99 o 
  -1  13   3     2361.87     2608.57    149.60 o 
   0  13   3     3621.02     3622.14    220.38 o 
   1  13   3     1414.31     1546.06    120.14 o 
   2  13   3     1646.34     1537.79    121.14 o 
   3  13   3      885.84      897.80    106.35 o 
   4  13   3      832.07      821.08    105.14 o 
   5  13   3     1462.28     1437.03    131.26 o 
   6  13   3     1760.34     1410.62    173.89 o 
   7  13   3      654.95      676.19    144.33 o 
   8  13   3      546.56      553.77    152.36 o 
   9  13   3      684.88      481.71    156.57 o 
  -9  14   3     4916.74     5172.61    416.77 o 
  -8  14   3       76.85      113.74    160.20 o 
  -7  14   3     5905.18     6227.45    419.25 o 
  -6  14   3      207.59      158.57     77.44 o 
  -5  14   3    10414.98     9641.22   1164.35 o 
  -4  14   3      245.11      198.82     92.51 o 
  -3  14   3     8141.83     8261.98    336.76 o 
  -2  14   3     2283.97     2229.52    146.61 o 
  -1  14   3    17022.71    17097.08    457.97 o 
   0  14   3     4424.55     4549.54    198.18 o 
   1  14   3    14136.51    14096.70    398.41 o 
   2  14   3     5081.38     5284.18    220.20 o 
   3  14   3    14527.25    14371.50    603.46 o 
   4  14   3     8681.64     8615.65    298.85 o 
   5  14   3     5739.54     5306.89    233.35 o 
   6  14   3     5941.15     6172.04    465.24 o 
   7  14   3     2220.77     2218.68    292.34 o 
   8  14   3     4218.43     4446.51    413.70 o 
  -9  15   3      229.50       34.54    179.68 o 
  -8  15   3     2355.92     2167.29    285.22 o 
  -6  15   3     4329.06     4384.96    328.24 o 
  -5  15   3      117.51      269.98    139.51 o 
  -4  15   3     4255.71     3751.82    296.07 o 
  -3  15   3       24.88        5.92     74.77 o 
  -2  15   3     6484.12     7035.36    625.94 o 
  -1  15   3      484.18      517.84    118.04 o 
   0  15   3     7453.35     7495.31    528.61 o 
   1  15   3      548.58      481.22    118.49 o 
   2  15   3     3000.14     2828.20    209.82 o 
   3  15   3     3626.09     3655.94    235.28 o 
   4  15   3     3375.32     3554.70    237.60 o 
   5  15   3     1495.42     1796.36    266.04 o 
   6  15   3      445.53      520.96    206.06 o 
   7  15   3     2574.54     2888.77    343.14 o 
   8  15   3      643.81      691.09    230.64 o 
  -5  16   3      249.98      235.89    148.17 o 
  -4  16   3        2.32       -0.27    124.28 o 
  -3  16   3       78.81      -90.17    110.86 o 
  -2  16   3      126.21      166.92    135.54 o 
  -1  16   3      318.39      288.48    117.44 o 
   0  16   3      808.61      885.12    146.01 o 
   1  16   3      105.18       33.04     97.64 o 
   2  16   3       12.55       15.66    102.80 o 
   3  16   3      245.94      240.19    123.42 o 
   4  16   3      552.99      716.76    427.25 o 
   5  16   3       16.27     -151.55    151.55 o 
   6  16   3       20.64      134.70    161.97 o 
   7  16   3       13.77       87.83    190.47 o 
  -5  17   3      202.07      435.15    171.46 o 
  -4  17   3     4321.58     4266.42    359.45 o 
  -3  17   3      116.61      -74.00    136.63 o 
  -2  17   3     7413.39     7283.21    465.91 o 
  -1  17   3      454.43      430.63    168.77 o 
   0  17   3     7998.30     8480.78    382.24 o 
   1  17   3     1680.06     1711.41    254.22 o 
   2  17   3     5733.63     5486.63    312.25 o 
   3  17   3     3257.01     3372.28    247.91 o 
   4  17   3     2866.25     3373.82    377.51 o 
   5  17   3     3077.03     2672.00    353.37 o 
   6  17   3     1319.21     1157.06    280.76 o 
  -5  18   3     3268.61     3748.94    353.84 o 
  -4  18   3       42.20        9.59    164.03 o 
  -3  18   3     4908.62     5200.92    402.77 o 
  -2  18   3     3186.77     3671.10    346.03 o 
  -1  18   3     5585.43     5214.30    412.37 o 
   0  18   3      916.11      756.09    220.57 o 
   1  18   3     4219.37     4243.48    393.67 o 
   2  18   3     4408.27     4679.94    478.22 o 
   3  18   3     5150.51     5916.72    337.77 o 
   4  18   3     1640.72     1231.76    287.59 o 
   5  18   3     2449.08     3059.24    382.90 o 
  -4  19   3        0.18     -101.81    149.77 o 
  -3  19   3       73.94      -28.37    173.49 o 
  -2  19   3        3.06      144.29    185.81 o 
  -1  19   3       42.66     -132.10    157.72 o 
   0  19   3       41.63       40.42    168.27 o 
   1  19   3        4.33      -57.28    165.80 o 
   2  19   3      155.03      112.93    205.57 o 
 -13   0   4     2560.05     2549.53    257.01 o 
 -12   0   4      225.36      306.48    164.95 o 
 -11   0   4     1774.02     1742.04    186.81 o 
 -10   0   4     3352.95     3094.32    222.63 o 
  -9   0   4     6849.79     6756.46    399.88 o 
  -8   0   4     1069.33     1046.75    166.71 o 
  -7   0   4    31927.37    31819.76    892.66 o 
  -6   0   4     3142.37     2866.33    465.89 o 
  -5   0   4    68506.59    64672.07   1649.90 o 
  -4   0   4     3369.97     3021.47    143.78 o 
  -3   0   4   117210.38   113691.85   5893.60 o 
  -2   0   4     7284.48     7740.44    252.29 o 
  -1   0   4   218219.30   215870.50   5243.50 o 
   0   0   4      385.82      448.59     58.41 o 
   1   0   4    37927.87    37428.32    972.47 o 
   2   0   4    18715.42    19920.56    552.60 o 
   3   0   4   110298.03   107207.58   2656.01 o 
   4   0   4     8355.46     8777.29    298.69 o 
   5   0   4     8239.88     8222.38    212.66 o 
   6   0   4    18404.25    18732.72    722.48 o 
   7   0   4    33142.20    32105.47    916.45 o 
   8   0   4     7342.84     7540.12    484.24 o 
   9   0   4     3748.52     3916.65    428.02 o 
  10   0   4     1119.19     1256.10    164.94 o 
  11   0   4     5358.21     5955.19    623.98 o 
  12   0   4     3441.39     3745.97    464.76 o 
 -13   1   4      449.19      517.91    122.42 o 
 -12   1   4     2299.85     2320.73    161.36 o 
 -11   1   4      150.88       42.30     74.16 o 
 -10   1   4     3572.85     3544.21    172.27 o 
  -9   1   4     1776.52     2051.95    121.89 o 
  -8   1   4     2176.64     2220.51    123.53 o 
  -7   1   4     3540.53     3548.12    134.28 o 
  -6   1   4     9350.79     8918.54    224.47 o 
  -5   1   4    12894.12    12983.84    286.55 o 
  -4   1   4    11344.22    11341.29    250.15 o 
  -3   1   4      776.84      775.09     50.28 o 
  -2   1   4    44457.23    45645.54    824.96 o 
  -1   1   4     2641.28     2721.40     98.55 o 
   0   1   4    31027.58    30997.43    669.71 o 
   1   1   4      849.89      836.49     65.41 o 
   2   1   4    34294.52    32973.88    612.15 o 
   3   1   4      183.46      185.83     33.90 o 
   4   1   4    12596.11    12974.51    265.02 o 
   5   1   4       54.55       45.61     26.99 o 
   6   1   4      533.23      573.82     71.64 o 
   7   1   4     3396.81     3259.95    136.99 o 
   8   1   4     2339.13     2278.64    183.91 o 
   9   1   4     1530.37     1511.43    111.95 o 
  10   1   4      114.44       87.83     76.69 o 
  11   1   4     3793.36     4455.95    297.24 o 
  12   1   4      712.57      661.68    174.86 o 
 -13   2   4      842.95      819.05    135.83 o 
 -12   2   4      177.37      143.68     92.53 o 
 -11   2   4     1889.41     1933.69    140.10 o 
 -10   2   4      909.45      837.77    138.50 o 
  -9   2   4     4853.73     4669.17    177.89 o 
  -8   2   4      167.16      143.09     57.61 o 
  -7   2   4     3834.54     3531.27    136.43 o 
  -6   2   4     1523.24     1375.28     81.12 o 
  -5   2   4    17968.07    17902.87    372.22 o 
  -4   2   4     1219.20     1269.76     66.53 o 
  -3   2   4     7822.03     7649.11    194.63 o 
  -2   2   4    13424.01    13634.62    280.43 o 
  -1   2   4    28514.01    28012.84    524.51 o 
   0   2   4    18319.15    18892.25    373.35 o 
   1   2   4     5015.83     5105.65    130.41 o 
   2   2   4     1729.92     1668.21     74.57 o 
   3   2   4    10118.68     9673.78    188.90 o 
   4   2   4      121.38      123.16     27.01 o 
   5   2   4      116.76      162.44     32.26 o 
   6   2   4      116.76      200.98     52.03 o 
   7   2   4     3308.92     3393.77    137.29 o 
   8   2   4      143.68      131.84     59.31 o 
   9   2   4      927.68     1087.38    104.17 o 
  10   2   4      257.65      437.30    111.14 o 
  11   2   4     2137.40     2481.86    195.30 o 
  12   2   4      749.09      971.06    191.26 o 
 -13   3   4     3772.53     3958.34    273.33 o 
 -12   3   4     4213.27     4748.67    339.85 o 
 -11   3   4     3494.38     3316.21    173.61 o 
 -10   3   4    12079.02    11619.11    322.49 o 
  -9   3   4     7529.87     7592.59    236.34 o 
  -8   3   4    18789.04    18033.18    410.39 o 
  -7   3   4     1687.84     1642.53     95.34 o 
  -6   3   4    75764.43    74929.59   1355.45 o 
  -5   3   4     6524.43     6514.36    174.63 o 
  -4   3   4    42915.51    41280.68    764.00 o 
  -3   3   4      424.46      424.51     41.40 o 
  -2   3   4   119979.70   121869.37   2117.92 o 
  -1   3   4     1027.40     1109.80     54.04 o 
   0   3   4    16644.54    16654.54    333.85 o 
   1   3   4     1708.89     1743.43     65.74 o 
   2   3   4    50825.44    50467.95    908.02 o 
   3   3   4     4806.84     4803.68    122.38 o 
   4   3   4     4136.23     4355.95    109.56 o 
   5   3   4      966.82      966.12     53.71 o 
   6   3   4     8177.95     8359.67    221.42 o 
   7   3   4     4614.82     4531.27    159.65 o 
   8   3   4     7366.67     7470.43    279.06 o 
   9   3   4      508.47      558.56    123.18 o 
  10   3   4     4188.17     4242.54    327.78 o 
  11   3   4     4125.67     4252.81    246.23 o 
  12   3   4     2516.89     2982.34    269.36 o 
 -13   4   4     1230.83     1193.23    302.41 o 
 -12   4   4      721.84      568.53    112.89 o 
 -11   4   4     4815.31     4930.63    211.22 o 
 -10   4   4     1839.85     1743.96    176.43 o 
  -9   4   4    11252.00    10528.63    340.50 o 
  -8   4   4      100.83       94.50     66.17 o 
  -7   4   4    19579.19    19263.03    466.90 o 
  -6   4   4       68.70      115.11     44.15 o 
  -5   4   4    28239.65    27270.14    628.03 o 
  -4   4   4       86.67      109.32     33.73 o 
  -3   4   4    38718.32    39955.40    735.54 o 
  -2   4   4     1215.73     1199.18     58.30 o 
  -1   4   4    48259.72    47764.56    857.81 o 
   0   4   4      296.94      393.96     46.52 o 
   1   4   4     4128.98     4200.88    108.28 o 
   2   4   4     2387.26     2407.53     68.37 o 
   3   4   4    22331.52    22614.91    387.98 o 
   4   4   4      572.54      573.51     41.53 o 
   5   4   4     2963.67     3133.10     96.09 o 
   6   4   4     2211.15     2393.27    127.59 o 
   7   4   4     9658.86     9719.67    631.85 o 
   8   4   4     1153.62     1090.44    118.82 o 
   9   4   4     1603.25     1525.99    143.08 o 
  10   4   4     1713.80     1706.02    221.49 o 
  11   4   4     2238.32     2264.21    247.35 o 
  12   4   4     1237.41     1487.91    212.01 o 
 -13   5   4       63.44      -29.52    142.24 o 
 -12   5   4      177.14      107.33     94.41 o 
 -11   5   4       72.54       17.86     93.60 o 
 -10   5   4      218.31      249.39     80.74 o 
  -9   5   4     1039.78     1114.86     99.64 o 
  -8   5   4       36.87       69.39     55.13 o 
  -7   5   4     1968.19     1748.51     99.62 o 
  -6   5   4       58.34       85.50     44.24 o 
  -5   5   4    11758.94    11118.04    258.92 o 
  -4   5   4     3974.11     4270.88    162.72 o 
  -3   5   4     9695.84     9838.10    345.06 o 
  -2   5   4     5906.41     6108.55    150.44 o 
  -1   5   4      163.37      150.06     35.40 o 
   0   5   4     7453.67     7746.42    155.40 o 
   1   5   4     1210.28     1100.86     58.85 o 
   2   5   4     2307.44     2255.78    100.35 o 
   3   5   4     2535.35     2357.58     71.40 o 
   4   5   4      420.20      444.42     46.25 o 
   5   5   4     2617.67     2487.84    136.90 o 
   6   5   4      685.91      695.10     66.95 o 
   7   5   4     1104.78     1043.37    111.93 o 
   8   5   4      208.27       94.48     79.82 o 
   9   5   4      125.35      180.04     92.04 o 
  10   5   4       35.58       -7.66     95.70 o 
  11   5   4       16.75      -76.52    105.15 o 
 -12   6   4      144.28      119.42    119.18 o 
 -11   6   4     4337.73     3995.00    194.62 o 
 -10   6   4     2737.17     2908.79    158.18 o 
  -9   6   4     9617.68     9475.45    278.66 o 
  -8   6   4     1430.48     1575.08    113.83 o 
  -7   6   4    13145.37    12863.36    312.01 o 
  -6   6   4     5379.17     5405.91    167.60 o 
  -5   6   4    34761.78    33623.73    648.90 o 
  -4   6   4       33.08       58.60     31.98 o 
  -3   6   4    32013.51    32032.86    606.62 o 
  -2   6   4      220.60      171.60     65.26 o 
  -1   6   4   101754.68   100790.02   2557.73 o 
   0   6   4     4385.72     4431.91    100.40 o 
   1   6   4    48729.09    50571.59    912.62 o 
   2   6   4     3686.05     3687.15    116.13 o 
   3   6   4    73295.61    71416.16   1275.83 o 
   4   6   4     5442.14     5550.76    161.15 o 
   5   6   4    10797.11    11014.36    267.57 o 
   6   6   4     4555.05     4595.14    177.59 o 
   7   6   4    15100.04    14474.64    430.04 o 
   8   6   4     4451.82     4470.82    216.66 o 
   9   6   4     2263.87     2483.51    180.01 o 
  10   6   4     3409.49     3552.62    219.07 o 
  11   6   4     4636.34     4476.37    260.17 o 
 -12   7   4     1589.57     1396.67    169.79 o 
 -11   7   4      149.65       37.14     81.24 o 
 -10   7   4     4586.17     4737.21    216.04 o 
  -9   7   4      671.54      746.18     90.54 o 
  -8   7   4     5552.22     5719.08    248.44 o 
  -7   7   4      360.42      260.22     61.14 o 
  -6   7   4    19036.90    18310.51    398.40 o 
  -5   7   4     3383.51     3350.65    122.31 o 
  -4   7   4    26648.36    26631.61    643.55 o 
  -3   7   4      628.20      587.44     41.98 o 
  -2   7   4    44034.37    44635.95    723.87 o 
  -1   7   4     8112.89     8388.15    195.87 o 
   0   7   4    25825.56    26419.21    502.36 o 
   1   7   4       48.41       69.12     30.68 o 
   2   7   4    31495.26    31602.40    601.58 o 
   3   7   4     1868.41     1956.55     90.37 o 
   4   7   4    17090.45    16579.60    359.60 o 
   5   7   4     6274.31     6389.58    188.66 o 
   6   7   4    15478.22    14567.68    340.97 o 
   7   7   4     5888.69     6002.26    684.03 o 
   8   7   4     6332.95     6489.52    460.60 o 
   9   7   4     4208.56     4247.26    225.27 o 
  10   7   4     1012.55     1063.53    192.86 o 
  11   7   4     1994.21     2323.01    377.31 o 
 -12   8   4        3.71       50.55    115.20 o 
 -11   8   4      166.45      273.38    100.17 o 
 -10   8   4       54.47      145.45     82.41 o 
  -9   8   4       25.20       17.68     69.68 o 
  -8   8   4      516.38      602.73     80.53 o 
  -7   8   4       92.96      139.46     46.10 o 
  -6   8   4      174.56      177.47     46.16 o 
  -5   8   4     2823.45     2758.24     96.39 o 
  -4   8   4     1436.71     1433.05     65.97 o 
  -3   8   4     1928.36     1936.05     87.73 o 
  -2   8   4      653.49      703.39     53.93 o 
  -1   8   4     1273.14     1272.93    119.73 o 
   0   8   4     6657.44     6570.82    253.88 o 
   1   8   4     1198.63     1083.75     85.48 o 
   2   8   4     3866.98     3936.63    126.26 o 
   3   8   4      106.69       97.32     44.71 o 
   4   8   4     3509.59     3439.43    181.31 o 
   5   8   4      298.99      178.25     55.87 o 
   6   8   4      163.92      190.91     60.54 o 
   7   8   4     2128.85     2235.70    229.73 o 
   8   8   4        8.39      -14.54     69.15 o 
   9   8   4      699.73      677.67    186.72 o 
  10   8   4     1053.24     1255.44    189.53 o 
  11   8   4      419.63      228.34    156.64 o 
 -12   9   4     3350.23     3437.14    321.97 o 
 -11   9   4     2844.94     2821.37    211.00 o 
 -10   9   4     9841.35    10050.40    364.16 o 
  -9   9   4     4532.61     4189.95    216.22 o 
  -8   9   4    11629.34    11963.63    374.53 o 
  -7   9   4     3026.81     3035.46    131.55 o 
  -6   9   4    19099.65    18562.47    405.43 o 
  -5   9   4     1083.63     1141.19     93.56 o 
  -4   9   4    10692.55    10943.54    290.11 o 
  -3   9   4      877.55      920.24     66.11 o 
  -2   9   4    28348.39    28028.18    545.79 o 
  -1   9   4     1275.18     1257.98     67.74 o 
   0   9   4    10489.50     9814.09    287.11 o 
   1   9   4     1318.74     1249.31    120.93 o 
   2   9   4    22529.29    22941.84    548.28 o 
   3   9   4     2822.21     2769.42    146.12 o 
   4   9   4     8991.57     8993.21    274.91 o 
   5   9   4      201.40      182.82     64.22 o 
   6   9   4     5053.82     4907.87    225.11 o 
   7   9   4     2664.61     2229.26    195.01 o 
   8   9   4     3625.73     3194.02    235.22 o 
   9   9   4      665.77      773.27    156.49 o 
  10   9   4     2165.51     2232.66    226.87 o 
 -11  10   4     6297.21     6886.70    320.98 o 
 -10  10   4     2866.04     3003.71    201.45 o 
  -9  10   4    10449.63    11149.08    376.80 o 
  -8  10   4      406.70      471.90    110.10 o 
  -7  10   4    19375.26    19088.68    476.00 o 
  -6  10   4       33.44       60.79     53.03 o 
  -5  10   4    18419.03    18123.27    543.19 o 
  -4  10   4       30.27      116.22     48.42 o 
  -3  10   4    20535.97    20135.74    421.55 o 
  -2  10   4       71.39       41.46     38.84 o 
  -1  10   4    16930.94    17358.49    447.93 o 
   0  10   4      117.37       81.10     54.92 o 
   1  10   4     6841.80     6845.40    230.94 o 
   2  10   4      931.26      967.58    172.28 o 
   3  10   4    12652.62    12481.58    359.61 o 
   4  10   4       71.41       18.41     57.39 o 
   5  10   4     9152.37     8732.20    485.35 o 
   6  10   4     2833.46     2568.98    151.71 o 
   7  10   4    10152.91     9727.29    413.49 o 
   8  10   4     1095.96     1050.63    161.48 o 
   9  10   4     2332.09     2213.80    217.23 o 
  10  10   4     2593.62     2752.39    251.11 o 
 -11  11   4        4.83     -144.37    154.43 o 
 -10  11   4     1020.27      638.60    135.84 o 
  -9  11   4      277.29      145.19    102.38 o 
  -8  11   4      408.81      515.11    113.45 o 
  -7  11   4     1183.17     1164.99    133.67 o 
  -6  11   4     1708.62     1612.63    226.05 o 
  -5  11   4     2037.79     1837.45    129.47 o 
  -4  11   4      855.29      883.91     84.93 o 
  -3  11   4     2303.73     2517.90    111.72 o 
  -2  11   4      105.85       69.11     78.10 o 
  -1  11   4      283.69      277.12     71.48 o 
   0  11   4      186.19      230.55     72.39 o 
   1  11   4      590.66      542.95     81.78 o 
   2  11   4      836.10      820.53     93.54 o 
   3  11   4       43.07       77.26     61.78 o 
   4  11   4      200.88      267.13     75.46 o 
   5  11   4        7.63      -15.63     65.50 o 
   6  11   4      340.11      352.79     90.94 o 
   7  11   4       71.96       34.75    109.60 o 
   8  11   4      237.23      339.08    126.65 o 
   9  11   4       65.64      205.12    141.01 o 
  10  11   4       95.78      -14.25    207.48 o 
 -10  12   4      648.49      811.58    180.94 o 
  -9  12   4     3605.37     4080.52    284.34 o 
  -8  12   4      298.69      274.92    101.51 o 
  -7  12   4     3735.26     3791.18    202.82 o 
  -6  12   4     2110.65     2341.09    181.88 o 
  -5  12   4     8910.37     8894.75    247.83 o 
  -4  12   4       42.43      110.13     52.42 o 
  -3  12   4    10198.92    10455.09    323.85 o 
  -2  12   4       93.89      119.92     80.40 o 
  -1  12   4    17466.54    17141.49    556.57 o 
   0  12   4      270.36      245.70     74.61 o 
   1  12   4    12120.32    11872.27    348.79 o 
   2  12   4     2783.08     2708.26    152.27 o 
   3  12   4    28109.50    28928.92    692.71 o 
   4  12   4     3729.26     3722.13    186.06 o 
   5  12   4     4929.07     4972.27    284.92 o 
   6  12   4     3048.66     2975.64    176.84 o 
   7  12   4     7991.71     7916.55    380.71 o 
   8  12   4     3022.07     2957.34    630.19 o 
   9  12   4     1502.87     1450.05    198.76 o 
 -10  13   4     5188.13     5606.63    629.05 o 
  -9  13   4     1272.97     1335.75    196.43 o 
  -8  13   4     5399.83     5829.75    721.29 o 
  -7  13   4       49.32       57.21     87.78 o 
  -6  13   4     9300.18     9364.04    316.05 o 
  -5  13   4      612.34      733.60    115.74 o 
  -4  13   4     5700.46     6041.75    239.84 o 
  -3  13   4      226.53      157.59     78.28 o 
  -2  13   4    21554.34    20909.56    543.36 o 
  -1  13   4      318.60      259.49     81.04 o 
   0  13   4    14920.02    14879.38    416.90 o 
   1  13   4     1880.81     1869.83    136.66 o 
   2  13   4    20924.18    21071.17    545.20 o 
   3  13   4      246.22      236.74     87.60 o 
   4  13   4    18495.77    17904.99    486.25 o 
   5  13   4     2078.43     2322.92    162.88 o 
   6  13   4     9707.15     9567.73    331.84 o 
   7  13   4     4380.30     4979.52    978.10 o 
   8  13   4     4614.76     4930.40    312.18 o 
   9  13   4     2522.99     2482.38    354.08 o 
  -9  14   4       18.47       68.47    132.91 o 
  -8  14   4      153.98      234.40    132.12 o 
  -7  14   4      487.25      269.14    216.49 o 
  -6  14   4       53.80      -84.42    102.39 o 
  -5  14   4      281.24      234.23     89.37 o 
  -4  14   4     1768.13     1891.85    143.36 o 
  -3  14   4      818.30      691.38    167.03 o 
  -2  14   4      377.29      366.46     90.95 o 
  -1  14   4      176.99      132.30     79.83 o 
   0  14   4     3373.36     3570.21    182.39 o 
   1  14   4     1318.69     1359.13    123.45 o 
   2  14   4       73.21       28.35     78.40 o 
   3  14   4      969.81     1030.86    124.68 o 
   4  14   4       38.41       81.85     86.37 o 
   5  14   4      416.29      397.70    156.92 o 
   6  14   4     1549.48     1739.87    206.60 o 
   7  14   4      260.51      197.76    143.03 o 
   8  14   4       27.30      100.71    132.14 o 
  -6  15   4     5042.11     4774.61    349.99 o 
  -5  15   4       46.52      -30.97    115.66 o 
  -4  15   4     3610.31     3910.16    241.96 o 
  -3  15   4       84.11       76.31     96.01 o 
  -2  15   4     4638.29     5034.73    512.27 o 
  -1  15   4       99.28      189.87    101.69 o 
   0  15   4     1207.15     1347.44    159.34 o 
   1  15   4       44.11       22.10     97.32 o 
   2  15   4     3377.25     3502.27    234.76 o 
   3  15   4     1065.00      965.12    148.25 o 
   4  15   4     2637.41     2563.59    214.51 o 
   5  15   4      335.02      283.52    172.24 o 
   6  15   4     3100.69     3640.34    382.14 o 
   7  15   4     1116.27     1136.24    259.57 o 
  -6  16   4      326.70      378.33    163.53 o 
  -5  16   4     6423.00     6704.24    432.68 o 
  -4  16   4       26.74       -2.19    125.66 o 
  -3  16   4     6017.97     5559.22    293.44 o 
  -2  16   4      380.07      595.67    184.45 o 
  -1  16   4     5973.48     5486.16    349.12 o 
   0  16   4       24.75      146.55    108.45 o 
   1  16   4     5956.91     5827.87    377.12 o 
   2  16   4      659.95      443.90    135.25 o 
   3  16   4     7373.97     8007.78    375.29 o 
   4  16   4       46.21      183.32    126.12 o 
   5  16   4     3802.18     3361.21    256.15 o 
   6  16   4     1338.87     1384.08    291.47 o 
  -6  17   4     3015.05     3479.27    326.38 o 
  -5  17   4       34.71      116.61    154.84 o 
  -4  17   4     1079.87      685.29    183.71 o 
  -3  17   4      718.95      511.67    175.81 o 
  -2  17   4     2051.23     2135.66    200.28 o 
  -1  17   4       99.63       18.05    102.84 o 
   0  17   4      589.37      854.60    159.68 o 
   1  17   4      550.51      736.59    153.76 o 
   2  17   4     1067.36      810.35    164.89 o 
   3  17   4       15.82        8.43    124.90 o 
   4  17   4      643.19      832.86    175.33 o 
   5  17   4       94.87      109.31    127.37 o 
   6  17   4      862.86     1159.89    288.29 o 
  -5  18   4     1252.65     1664.80    259.88 o 
  -4  18   4       31.37     -122.78    122.78 o 
  -3  18   4     1330.16     1321.94    245.64 o 
  -2  18   4      301.48      313.35    178.74 o 
  -1  18   4     1907.77     2174.12    281.79 o 
   0  18   4       13.43      -79.84    118.18 o 
   1  18   4     2388.36     2308.19    311.62 o 
   2  18   4        7.53      -71.36    121.01 o 
   3  18   4     2609.88     2670.46    309.96 o 
   4  18   4      524.60      653.39    168.32 o 
  -4  19   4     4148.92     4152.33    388.27 o 
  -3  19   4        8.38     -147.30    148.40 o 
  -2  19   4     5575.47     6061.56    471.08 o 
  -1  19   4       27.62      239.66    195.81 o 
   0  19   4     7050.45     6490.00    487.31 o 
   1  19   4      186.12      271.09    194.34 o 
   2  19   4     7235.51     8152.90    604.33 o 
 -13   1   5     2632.78     2728.92    218.46 o 
 -12   1   5     2386.53     2355.87    163.58 o 
 -11   1   5     1821.32     1898.55    163.92 o 
 -10   1   5     5193.17     5326.12    206.00 o 
  -9   1   5     3995.58     4024.68    166.84 o 
  -8   1   5     5724.16     5698.29    189.93 o 
  -7   1   5     1143.64     1148.85     85.39 o 
  -6   1   5    11171.70    10825.52    264.19 o 
  -5   1   5     1335.74     1376.31     83.68 o 
  -4   1   5    26275.55    26013.15    510.90 o 
  -3   1   5     2388.84     2597.70     96.25 o 
  -2   1   5    57962.91    56636.19   1022.01 o 
  -1   1   5     5916.10     6223.50    160.02 o 
   0   1   5    77627.73    74657.37   1539.29 o 
   1   1   5     1380.67     1596.30     75.37 o 
   2   1   5    74149.09    72967.88   1303.40 o 
   3   1   5      653.78      717.73     55.35 o 
   4   1   5    27144.85    27550.80    544.31 o 
   5   1   5     1077.17     1145.30     76.40 o 
   6   1   5    26028.24    25357.00    526.45 o 
   7   1   5      379.00      323.97     67.00 o 
   8   1   5     3946.01     4129.31    167.71 o 
   9   1   5     1883.73     2036.32    222.74 o 
  10   1   5     5785.14     5992.63    275.90 o 
  11   1   5      567.32      500.89    189.30 o 
 -13   2   5      746.08      927.93    185.62 o 
 -12   2   5     2997.24     3045.16    188.66 o 
 -11   2   5     2632.06     2620.67    159.45 o 
 -10   2   5     7522.82     7101.29    303.60 o 
  -9   2   5     7785.61     7482.17    260.63 o 
  -8   2   5     2246.18     2149.87    119.41 o 
  -7   2   5     6845.14     6645.97    225.59 o 
  -6   2   5    16855.48    16647.71    365.85 o 
  -5   2   5    37300.18    36694.66    701.24 o 
  -4   2   5     7432.01     7817.10    196.67 o 
  -3   2   5    26688.97    27380.57    529.20 o 
  -2   2   5    27261.59    26895.40    518.24 o 
  -1   2   5    50296.27    49614.58    902.73 o 
   0   2   5     1000.57     1043.52     64.53 o 
   1   2   5    53206.77    55033.22    998.75 o 
   2   2   5     3249.00     3145.25    117.86 o 
   3   2   5    41091.24    40051.75    750.33 o 
   4   2   5     2136.52     2156.84     77.80 o 
   5   2   5    23551.80    23874.78    423.96 o 
   6   2   5      154.94      188.64     52.61 o 
   7   2   5    14363.22    14515.26    348.04 o 
   8   2   5      206.57      122.30     79.95 o 
   9   2   5     1799.92     1695.74    152.94 o 
  10   2   5      632.98      664.36    128.06 o 
  11   2   5     4048.17     4426.06    255.33 o 
 -13   3   5      231.27      287.69    222.99 o 
 -12   3   5       93.69      141.07     95.39 o 
 -11   3   5      674.53      691.09    105.47 o 
 -10   3   5      132.15       35.43     70.40 o 
  -9   3   5     2110.54     2066.57    124.47 o 
  -8   3   5       46.72       30.04     52.14 o 
  -7   3   5       10.08       21.57     46.53 o 
  -6   3   5      555.05      673.09     67.22 o 
  -5   3   5      320.91      402.63     61.69 o 
  -4   3   5      718.53      844.77     61.14 o 
  -3   3   5      856.05      908.27     59.95 o 
  -2   3   5     4392.38     4446.51    200.57 o 
  -1   3   5     1449.61     1701.12     90.31 o 
   0   3   5     3520.66     3525.92    115.34 o 
   1   3   5     2087.90     2079.63     84.04 o 
   2   3   5     2551.39     2481.59     90.14 o 
   3   3   5     7255.36     7156.69    171.31 o 
   4   3   5      138.84      162.87     45.03 o 
   5   3   5      327.68      312.91     47.42 o 
   6   3   5      227.59      214.68     54.41 o 
   7   3   5      172.20      281.87     84.30 o 
   8   3   5       92.98       50.53     79.91 o 
   9   3   5      662.89      682.14    118.51 o 
  10   3   5      525.93      573.01    127.10 o 
  11   3   5       75.60      135.13    113.66 o 
 -13   4   5     2373.80     2415.79    253.20 o 
 -12   4   5     1889.37     2074.22    196.08 o 
 -11   4   5     3381.81     3478.14    181.17 o 
 -10   4   5    10721.30    10509.44    335.15 o 
  -9   4   5     5117.89     5427.63    261.24 o 
  -8   4   5     2671.43     2875.60    207.89 o 
  -7   4   5     1780.53     1792.00    117.78 o 
  -6   4   5    12354.11    12707.69    307.11 o 
  -5   4   5     3928.48     3890.25    132.56 o 
  -4   4   5     1203.23     1269.58     74.36 o 
  -3   4   5    18262.84    19170.06    419.09 o 
  -2   4   5    16568.23    16143.87    334.58 o 
  -1   4   5    34580.11    35094.07    658.12 o 
   0   4   5     2841.79     2938.35    109.03 o 
   1   4   5    20889.59    20912.20    413.89 o 
   2   4   5     8529.47     8196.20    169.52 o 
   3   4   5    33534.89    33211.52    555.57 o 
   4   4   5      158.11      209.78     53.93 o 
   5   4   5     4704.97     4782.09    189.17 o 
   6   4   5      616.03      717.60    163.52 o 
   7   4   5     6083.99     5613.93    233.37 o 
   8   4   5     2260.73     2132.26    158.67 o 
   9   4   5      800.93      636.69    122.60 o 
  10   4   5     1259.82     1272.94    153.45 o 
  11   4   5     3510.56     3788.28    240.55 o 
 -12   5   5     1713.60     1654.58    150.86 o 
 -11   5   5     3582.27     3337.27    180.34 o 
 -10   5   5     3853.39     3773.15    177.33 o 
  -9   5   5     3006.54     3158.76    154.55 o 
  -8   5   5     9961.64     9865.50    272.40 o 
  -7   5   5     4486.41     4589.17    172.11 o 
  -6   5   5    31131.01    30049.40    602.59 o 
  -5   5   5     5894.33     5511.04    210.25 o 
  -4   5   5    32233.29    32329.52    624.18 o 
  -3   5   5     4973.99     4984.39    142.93 o 
  -2   5   5    43358.82    43015.74    795.74 o 
  -1   5   5    11158.74    10700.22    238.52 o 
   0   5   5    54589.05    56691.77   1029.89 o 
   1   5   5      670.36      714.66     40.84 o 
   2   5   5    58228.41    57179.78    913.40 o 
   3   5   5       33.91       57.52     36.66 o 
   4   5   5    27146.89    25898.86    540.25 o 
   5   5   5      508.21      585.53     72.47 o 
   6   5   5    31461.05    31203.04    750.36 o 
   7   5   5      133.65      234.77     84.61 o 
   8   5   5     8390.23     8300.39    307.56 o 
   9   5   5      265.15      245.74    102.39 o 
  10   5   5     4726.12     4864.42    529.78 o 
  11   5   5      661.21      494.74    136.97 o 
 -12   6   5      477.52      368.28    109.06 o 
 -11   6   5      551.88      437.60    100.63 o 
 -10   6   5     1788.54     1797.72    134.95 o 
  -9   6   5       71.61      129.19     68.26 o 
  -8   6   5       71.52       56.42    118.20 o 
  -7   6   5     3159.43     3084.58    159.98 o 
  -6   6   5      122.25      123.68     72.05 o 
  -5   6   5     2144.82     2281.74    119.24 o 
  -4   6   5      381.00      430.00     51.61 o 
  -3   6   5    17438.07    17443.12    363.91 o 
  -2   6   5     3104.12     3104.14    158.78 o 
  -1   6   5     7767.44     7864.56    208.31 o 
   0   6   5      265.77      249.62     32.83 o 
   1   6   5     6307.74     5870.95    159.62 o 
   2   6   5     2042.48     2184.20     93.98 o 
   3   6   5     4714.12     4967.72    152.07 o 
   4   6   5     2229.25     2170.92    101.71 o 
   5   6   5     1573.81     1638.15     93.70 o 
   6   6   5       18.05       48.61     70.70 o 
   7   6   5     1504.10     1527.63    141.70 o 
   8   6   5      150.22      232.89     95.39 o 
   9   6   5     1478.42     1427.56    150.05 o 
  10   6   5      448.05      319.90    122.62 o 
  11   6   5      996.94      896.79    223.11 o 
 -12   7   5     1169.69     1334.84    144.02 o 
 -11   7   5      838.66      907.42    121.61 o 
 -10   7   5     3259.94     3595.33    212.64 o 
  -9   7   5     1185.58     1069.37    173.74 o 
  -8   7   5     2895.83     3007.62    178.03 o 
  -7   7   5      932.54      846.82     80.86 o 
  -6   7   5     2968.88     3178.16    129.88 o 
  -5   7   5     4088.35     4231.43    171.96 o 
  -4   7   5     9327.95     9064.05    269.20 o 
  -3   7   5     1827.43     1771.36     80.68 o 
  -2   7   5    17882.33    18145.83    377.78 o 
  -1   7   5     1480.92     1299.38     78.81 o 
   0   7   5    16269.35    15878.86    335.07 o 
   1   7   5       25.64      138.27     74.25 o 
   2   7   5    25305.77    25368.54    504.46 o 
   3   7   5       10.35      -14.23     37.10 o 
   4   7   5    12131.64    11409.85    276.53 o 
   5   7   5     2025.34     1909.40    112.77 o 
   6   7   5    10440.20    10327.68    477.65 o 
   7   7   5      977.81     1220.27    127.08 o 
   8   7   5     1985.65     1935.92    161.12 o 
   9   7   5      365.73      347.55    112.50 o 
  10   7   5     3141.09     3182.69    262.32 o 
  11   7   5      272.44      147.62    192.85 o 
 -12   8   5     3394.84     3601.93    244.65 o 
 -11   8   5     3095.13     3334.34    344.05 o 
 -10   8   5     9916.14    10461.22    845.02 o 
  -9   8   5     5069.94     4608.00    227.82 o 
  -8   8   5     3965.92     3894.42    167.51 o 
  -7   8   5    13595.64    14008.59    406.99 o 
  -6   8   5    11057.92    10891.44    273.96 o 
  -5   8   5    18445.92    18543.95    476.93 o 
  -4   8   5     1312.24     1428.19     94.11 o 
  -3   8   5    23330.98    23741.71    574.87 o 
  -2   8   5     6551.04     6541.01    177.76 o 
  -1   8   5    29270.22    28879.41    676.03 o 
   0   8   5      835.26      880.12    107.62 o 
   1   8   5    29431.14    28963.50    670.50 o 
   2   8   5      960.02      916.38     87.91 o 
   3   8   5    28442.21    27415.52    641.04 o 
   4   8   5      114.19       91.14     70.81 o 
   5   8   5    11418.64    10953.71    372.16 o 
   6   8   5      271.15      235.72     74.57 o 
   7   8   5    16262.46    15661.92    570.16 o 
   8   8   5      336.70      526.84    137.01 o 
   9   8   5     4272.53     4865.06    302.64 o 
  10   8   5     1472.23     1036.46    295.50 o 
 -11   9   5     2424.51     2634.90    268.53 o 
 -10   9   5      315.93      429.11    130.12 o 
  -9   9   5     1737.20     1693.26    153.00 o 
  -8   9   5     1920.53     1988.45    151.27 o 
  -7   9   5     2371.70     2207.40    133.83 o 
  -6   9   5     8944.16     8413.06    232.90 o 
  -5   9   5     3225.48     3250.10    142.72 o 
  -4   9   5     3810.88     3894.36    152.43 o 
  -3   9   5       43.12      100.49     44.55 o 
  -2   9   5    11726.96    11364.56    520.92 o 
  -1   9   5     2121.63     2251.40    133.06 o 
   0   9   5     1099.12     1115.60     99.21 o 
   1   9   5      983.90     1048.70     96.68 o 
   2   9   5     4829.51     4810.54    190.68 o 
   3   9   5     2193.31     2191.59    130.81 o 
   4   9   5     1350.41     1194.50    103.36 o 
   5   9   5       90.63       79.29     73.47 o 
   6   9   5     3848.76     3548.56    201.92 o 
   7   9   5      143.50       97.82    107.80 o 
   8   9   5     1856.11     1737.36    192.16 o 
   9   9   5        7.03      157.06    131.17 o 
  10   9   5      852.18      848.45    187.64 o 
 -11  10   5      272.05      483.27    136.04 o 
 -10  10   5     1648.09     1707.48    203.39 o 
  -9  10   5     2784.35     2698.41    186.72 o 
  -8  10   5     1618.65     1556.43    143.87 o 
  -7  10   5      449.27      440.61     73.58 o 
  -6  10   5     4955.17     5104.54    177.80 o 
  -5  10   5     6143.70     5999.50    267.42 o 
  -4  10   5     4809.63     4830.72    161.22 o 
  -3  10   5      230.60      240.91     53.05 o 
  -2  10   5     7834.96     8218.82    271.57 o 
  -1  10   5     3224.28     3267.27    163.11 o 
   0  10   5       17.77       14.07     54.84 o 
   1  10   5     3188.30     3118.65    158.50 o 
   2  10   5      153.10      243.36    104.88 o 
   3  10   5     2343.92     2488.67    143.42 o 
   4  10   5     2402.92     2280.76    140.42 o 
   5  10   5     3269.26     3137.41    165.62 o 
   6  10   5      146.33      206.37     82.07 o 
   7  10   5     2132.15     1918.63    196.67 o 
   8  10   5      607.36      595.53    147.99 o 
   9  10   5      192.82      112.20    127.30 o 
 -11  11   5     5036.98     5305.77    623.34 o 
 -10  11   5     4142.87     4512.64    355.45 o 
  -9  11   5     6985.80     6956.40    295.59 o 
  -8  11   5     5737.57     5861.48    306.44 o 
  -7  11   5     5121.00     5284.16    189.75 o 
  -6  11   5    12433.15    12778.88    385.88 o 
  -5  11   5     4485.63     4348.55    162.90 o 
  -4  11   5    15107.93    14970.63    506.82 o 
  -3  11   5     1289.84     1186.45    112.53 o 
  -2  11   5    21939.00    21080.26    855.57 o 
  -1  11   5      663.82      716.51    166.36 o 
   0  11   5    18588.78    18415.17    485.97 o 
   1  11   5      406.00      490.09     86.11 o 
   2  11   5    23259.28    24079.67    597.71 o 
   3  11   5     1318.65     1402.35    176.82 o 
   4  11   5     8095.02     8277.81    363.30 o 
   5  11   5      307.83      359.08     90.77 o 
   6  11   5    11456.19    11606.26    364.16 o 
   7  11   5       81.77       42.07    127.58 o 
   8  11   5     5284.29     5213.16    317.35 o 
   9  11   5      959.61     1125.09    248.96 o 
 -10  12   5     1056.46     1385.43    169.62 o 
  -9  12   5      632.95      633.68    155.10 o 
  -8  12   5      621.36      791.94    124.40 o 
  -7  12   5     8185.14     8410.98    333.25 o 
  -6  12   5     1406.41     1368.58    145.84 o 
  -5  12   5     5738.82     5647.83    234.21 o 
  -4  12   5      230.96      283.11     84.08 o 
  -3  12   5    11494.46    11452.83    353.90 o 
  -2  12   5       39.81      120.08     75.19 o 
  -1  12   5     4783.56     4757.43    270.53 o 
   0  12   5       35.75       42.33     67.33 o 
   1  12   5     6598.92     6546.95    246.13 o 
   2  12   5      253.82      385.40    110.61 o 
   3  12   5     5296.92     5450.72    227.95 o 
   4  12   5      318.30      340.38     93.87 o 
   5  12   5     6368.34     6205.13    251.16 o 
   6  12   5      152.90      141.65    105.10 o 
   7  12   5     5368.95     5316.22    492.69 o 
   8  12   5      207.78      285.45    141.34 o 
   9  12   5     2254.03     2249.67    372.52 o 
 -10  13   5      508.18      720.74    177.05 o 
  -9  13   5       83.31      -39.24    226.80 o 
  -8  13   5      812.66      835.42    130.13 o 
  -7  13   5      175.23       77.33     88.64 o 
  -6  13   5     1119.20     1210.51    129.31 o 
  -5  13   5      279.33      202.98     93.54 o 
  -4  13   5     2813.66     2618.42    164.94 o 
  -3  13   5     1202.90     1385.23    130.52 o 
  -2  13   5      220.72      241.11     86.19 o 
  -1  13   5      147.64      113.64     78.26 o 
   0  13   5     2411.25     2368.48    192.16 o 
   1  13   5      184.50      221.52     99.80 o 
   2  13   5     1171.82     1295.54    127.08 o 
   3  13   5      436.67      348.41     96.49 o 
   4  13   5     2250.86     2140.90    155.12 o 
   5  13   5       45.81        1.43     87.83 o 
   6  13   5     2109.40     1841.31    156.72 o 
   7  13   5      157.20      255.60    147.83 o 
   8  13   5      775.36      546.36    263.38 o 
  -9  14   5     2807.09     3460.86    481.74 o 
  -8  14   5     3438.38     3902.39    481.59 o 
  -7  14   5     5963.27     5922.56    437.22 o 
  -6  14   5     3604.14     4328.87    222.93 o 
  -5  14   5     9848.50    10117.66    348.78 o 
  -4  14   5     1185.37     1133.15    126.52 o 
  -3  14   5     9275.30     9253.28    577.50 o 
  -2  14   5      903.28      967.61    117.99 o 
  -1  14   5    10967.28    10720.19    351.83 o 
   0  14   5       23.63        1.68     73.77 o 
   1  14   5    11255.72    10710.83    484.98 o 
   2  14   5      160.06      142.39     86.83 o 
   3  14   5     6772.80     7285.03    622.78 o 
   4  14   5        1.96       59.12     87.15 o 
   5  14   5     6612.00     6979.36    282.97 o 
   6  14   5      121.24       -0.14    100.81 o 
   7  14   5     6390.80     6575.98    664.81 o 
   8  14   5      187.93      289.59    227.92 o 
  -8  15   5     1685.38     2033.92    384.52 o 
  -7  15   5     2736.84     2939.24    417.57 o 
  -6  15   5     4140.95     3918.53    220.07 o 
  -5  15   5     2037.05     2186.93    170.10 o 
  -4  15   5     3704.64     3816.95    207.42 o 
  -3  15   5      687.99      841.59    123.20 o 
  -2  15   5     4668.08     4466.19    238.14 o 
  -1  15   5      694.85      887.85    123.13 o 
   0  15   5     2041.51     1957.90    361.33 o 
   1  15   5      124.03      -47.48     78.49 o 
   2  15   5     3446.08     3179.15    239.18 o 
   3  15   5      516.02      590.01    115.75 o 
   4  15   5     2182.64     2152.87    194.31 o 
   5  15   5        0.87      -72.67     91.76 o 
   6  15   5     3384.06     3190.90    208.11 o 
   7  15   5       21.32       67.14    218.83 o 
  -6  16   5      207.05      250.40    162.27 o 
  -5  16   5      660.16      574.02    177.45 o 
  -4  16   5       52.52       71.61    110.98 o 
  -3  16   5       34.28      -44.68    106.06 o 
  -2  16   5       45.46       36.74    104.65 o 
  -1  16   5      248.59      227.49    160.98 o 
   0  16   5        3.93      -78.39     97.46 o 
   1  16   5       12.45      107.85    116.90 o 
   2  16   5       71.88      -14.80    108.90 o 
   3  16   5       56.61      -32.83    119.97 o 
   4  16   5       27.08       85.40    128.11 o 
   5  16   5        8.47        8.60    126.16 o 
   6  16   5       23.20      103.47    138.11 o 
  -6  17   5     4681.75     4716.68    373.51 o 
  -5  17   5     2645.39     2581.75    297.12 o 
  -4  17   5     4828.41     5599.68    406.72 o 
  -3  17   5      810.54      852.28    240.15 o 
  -2  17   5     6109.40     5863.78    323.72 o 
  -1  17   5      521.42      758.27    157.20 o 
   0  17   5     3173.27     3980.25    520.98 o 
   1  17   5       17.17      188.66    127.20 o 
   2  17   5     4326.04     4698.15    325.33 o 
   3  17   5       72.35      169.96    148.89 o 
   4  17   5     3377.37     3189.34    491.90 o 
   5  17   5       81.11      116.26    135.88 o 
  -5  18   5     2299.43     2082.04    277.48 o 
  -4  18   5      179.29      266.56    183.92 o 
  -3  18   5     5482.32     5602.17    437.84 o 
  -2  18   5      160.62      224.35    169.94 o 
  -1  18   5     4606.18     4834.20    306.43 o 
   0  18   5      185.94      276.78    141.46 o 
   1  18   5     4982.29     5146.76    324.64 o 
   2  18   5       91.50       36.00    130.82 o 
   3  18   5     3648.43     3691.44    292.64 o 
   0  19   5      133.68       73.32    220.09 o 
   1  19   5       43.74     -105.38    212.40 o 
 -12   0   6     5017.12     4971.51    447.06 o 
 -11   0   6     1641.69     1718.40    195.79 o 
 -10   0   6    12504.07    12279.91    591.22 o 
  -9   0   6     3872.56     3686.04    253.77 o 
  -8   0   6     1715.51     1784.09    315.84 o 
  -7   0   6    11622.02    11574.95    416.05 o 
  -6   0   6    33253.95    32135.78    904.29 o 
  -5   0   6     5006.61     5292.63    232.57 o 
  -4   0   6      872.96      929.24     99.38 o 
  -3   0   6     8660.89     8951.16    312.99 o 
  -2   0   6    29856.56    29915.71    821.08 o 
  -1   0   6    19943.15    21218.74    872.75 o 
   0   0   6     1234.70     1177.78    107.47 o 
   1   0   6    43692.04    44568.67   1182.20 o 
   2   0   6    22624.65    21709.80    733.71 o 
   3   0   6    91999.98    91865.48   2322.57 o 
   4   0   6     1634.81     1605.91    126.95 o 
   5   0   6    34652.88    34452.53    966.11 o 
   6   0   6     6802.07     6316.33    397.99 o 
   7   0   6    34318.08    35184.77   1013.24 o 
   8   0   6       94.11      168.69     98.98 o 
   9   0   6     8132.21     8581.06    624.46 o 
  10   0   6      116.11     -148.01    182.27 o 
  11   0   6     4738.89     5212.54    538.97 o 
 -13   1   6     1286.89     1929.53    353.88 o 
 -12   1   6      887.26     1100.02    144.86 o 
 -11   1   6     6881.49     7169.84    257.86 o 
 -10   1   6      114.79      195.80     90.38 o 
  -9   1   6     1586.74     1605.78    117.38 o 
  -8   1   6      411.76      494.11     79.37 o 
  -7   1   6     3457.77     3371.59    141.55 o 
  -6   1   6      105.80      158.89     52.04 o 
  -5   1   6      490.65      633.58    120.13 o 
  -4   1   6      914.91      963.64     70.06 o 
  -3   1   6     4639.17     4723.80    144.12 o 
  -2   1   6    10337.07    10191.42    241.58 o 
  -1   1   6    12796.31    11927.46    925.13 o 
   0   1   6     6765.20     6719.94    184.65 o 
   1   1   6    11691.50    11622.59    270.43 o 
   2   1   6    11708.57    11369.45    265.39 o 
   3   1   6     9532.78     9326.87    232.70 o 
   4   1   6     7808.06     8126.89    216.37 o 
   5   1   6      654.90      612.58     69.10 o 
   6   1   6    12796.03    12842.70    318.04 o 
   7   1   6      512.99      649.74     85.79 o 
   8   1   6     3522.01     3310.09    218.60 o 
   9   1   6      233.45      204.67     99.49 o 
  10   1   6     3308.76     4012.46    723.73 o 
  11   1   6       34.83        6.96    164.95 o 
 -13   2   6       78.99      -72.90    211.99 o 
 -12   2   6     1984.48     2124.91    163.76 o 
 -11   2   6       37.28       32.12    118.22 o 
 -10   2   6     4918.82     4743.24    199.81 o 
  -9   2   6      796.17      889.08     97.17 o 
  -8   2   6     1277.10     1425.03    120.62 o 
  -7   2   6     3337.77     3286.25    200.70 o 
  -6   2   6     1395.12     1387.71     94.98 o 
  -5   2   6     8721.30     8858.07    229.48 o 
  -4   2   6      264.39      268.70     89.21 o 
  -3   2   6     5415.18     5612.82    160.87 o 
  -2   2   6     1223.91     1491.22     78.61 o 
  -1   2   6    10681.85    10933.13    296.66 o 
   0   2   6      161.79      213.79     44.63 o 
   1   2   6     4533.54     4645.91    143.90 o 
   2   2   6     5597.19     5633.28    183.38 o 
   3   2   6     3310.90     3414.71    122.45 o 
   4   2   6      309.58      292.29     55.86 o 
   5   2   6     3185.56     3062.38    127.04 o 
   6   2   6       11.29        9.68     64.18 o 
   7   2   6     4205.34     4250.35    274.82 o 
   8   2   6      280.48      264.17     93.40 o 
   9   2   6     1563.51     1689.86    258.68 o 
  10   2   6       66.44       74.43    110.45 o 
  11   2   6     1242.20     1260.44    307.97 o 
 -13   3   6     7759.47     7888.72    613.87 o 
 -12   3   6      678.23      707.25    119.45 o 
 -11   3   6    21813.04    22079.11    531.32 o 
 -10   3   6      859.50      889.42    106.91 o 
  -9   3   6    16275.69    16231.59    398.80 o 
  -8   3   6     9043.32     8898.63    257.40 o 
  -7   3   6    21599.23    20094.24    444.94 o 
  -6   3   6     9995.47    10066.20    260.30 o 
  -5   3   6    18603.45    18869.80    406.61 o 
  -4   3   6     7961.43     7758.61    204.85 o 
  -3   3   6     9466.50     9360.88    256.28 o 
  -2   3   6    23396.12    23402.22    469.97 o 
  -1   3   6    11357.11    12097.94    317.54 o 
   0   3   6    13976.56    14087.69    315.04 o 
   1   3   6     2276.54     2289.76     97.70 o 
   2   3   6    36135.66    35597.07    770.39 o 
   3   3   6    10439.86    10242.90    278.34 o 
   4   3   6    16745.51    16770.00    482.98 o 
   5   3   6      884.17      892.74    160.46 o 
   6   3   6    21167.53    20798.81    550.95 o 
   7   3   6     1766.32     1808.93    143.38 o 
   8   3   6     6595.52     6972.44    280.71 o 
   9   3   6       61.24       87.55    100.28 o 
  10   3   6     6156.30     6782.93    307.74 o 
  11   3   6       13.81      -65.24    137.94 o 
 -12   4   6     4062.69     4324.54    231.78 o 
 -11   4   6      169.76      219.81     93.19 o 
 -10   4   6     8346.38     7863.95    262.91 o 
  -9   4   6      127.48       52.45     64.97 o 
  -8   4   6     8545.42     8247.19    404.76 o 
  -7   4   6     6282.54     6014.40    194.58 o 
  -6   4   6    15038.15    13852.63    327.04 o 
  -5   4   6     5259.87     4968.46    160.46 o 
  -4   4   6      630.91      749.14     69.58 o 
  -3   4   6    24312.04    24889.22    712.10 o 
  -2   4   6     4059.59     3921.04    125.94 o 
  -1   4   6    13681.27    13937.68    312.29 o 
   0   4   6      137.30      173.92     43.58 o 
   1   4   6    19080.31    18983.14    394.57 o 
   2   4   6     1617.01     1530.11    106.84 o 
   3   4   6    14044.91    13800.99    311.88 o 
   4   4   6      263.78      280.34     51.93 o 
   5   4   6     8565.45     7834.79    498.78 o 
   6   4   6     1439.24     1622.56    132.43 o 
   7   4   6     4883.78     5043.01    245.08 o 
   8   4   6      492.62      757.87    152.58 o 
   9   4   6     2664.69     3083.59    242.64 o 
  10   4   6       96.33       -8.06    122.65 o 
  11   4   6     2227.87     2550.45    461.31 o 
 -12   5   6      337.77      247.42    106.98 o 
 -11   5   6      425.75      370.40     99.84 o 
 -10   5   6      632.33      573.16     95.55 o 
  -9   5   6      541.36      497.49     87.39 o 
  -8   5   6      520.15      504.72     77.05 o 
  -7   5   6     1426.74     1297.97     96.01 o 
  -6   5   6     1271.36     1171.55     85.82 o 
  -5   5   6     1965.64     2116.59    142.75 o 
  -4   5   6      966.02     1080.30     74.15 o 
  -3   5   6     3990.20     3858.17    128.77 o 
  -2   5   6     1527.61     1758.29    119.08 o 
  -1   5   6     2071.09     1991.12     91.51 o 
   0   5   6      878.61     1009.16     69.30 o 
   1   5   6     7504.52     7693.79    243.39 o 
   2   5   6     1099.03     1262.63     78.47 o 
   3   5   6     2259.84     2272.81    104.73 o 
   4   5   6     2633.48     2653.01    116.17 o 
   5   5   6      393.42      365.89     63.48 o 
   6   5   6     2565.01     2799.86    204.84 o 
   7   5   6      140.82       88.01     80.61 o 
   8   5   6      902.34     1014.82    132.65 o 
   9   5   6      149.06      453.86    166.28 o 
  10   5   6      194.19      217.47    115.50 o 
 -12   6   6     3864.47     3775.77    205.26 o 
 -11   6   6      839.51     1000.79    123.71 o 
 -10   6   6    10489.96    10228.48    372.43 o 
  -9   6   6     2890.34     2604.02    144.58 o 
  -8   6   6     1609.21     1584.58    110.92 o 
  -7   6   6     2582.35     2649.86    163.38 o 
  -6   6   6    11327.63    10948.40    279.32 o 
  -5   6   6     7988.47     7982.81    217.82 o 
  -4   6   6     1975.76     1992.00     96.74 o 
  -3   6   6     8966.46     9095.16    266.92 o 
  -2   6   6    29928.71    29815.82    580.32 o 
  -1   6   6    28207.42    27948.95    690.28 o 
   0   6   6     9938.08     9463.45    280.60 o 
   1   6   6    25270.40    24987.31    514.50 o 
   2   6   6    22855.11    21531.73    447.07 o 
   3   6   6    30422.14    28916.68    577.32 o 
   4   6   6     1059.45      887.80     76.30 o 
   5   6   6    20475.02    18792.67    439.39 o 
   6   6   6     1338.69     1225.10    189.03 o 
   7   6   6    21506.25    20924.24    770.65 o 
   8   6   6      886.54     1020.65    146.87 o 
   9   6   6     7988.34     7995.60    327.06 o 
  10   6   6       42.68      135.58    117.26 o 
 -12   7   6      267.38      467.73    160.77 o 
 -11   7   6     2846.21     2939.35    215.76 o 
 -10   7   6      347.78      277.67    103.39 o 
  -9   7   6     3939.97     3929.52    210.87 o 
  -8   7   6     1115.50      961.45    118.02 o 
  -7   7   6    11751.88    11122.59    517.21 o 
  -6   7   6     2032.41     2172.77    140.74 o 
  -5   7   6     8959.54     8783.53    284.01 o 
  -4   7   6     2785.01     2928.56    148.68 o 
  -3   7   6    12454.42    12972.36    660.52 o 
  -2   7   6    12974.97    13373.78    431.66 o 
  -1   7   6     2660.55     2685.45    211.99 o 
   0   7   6     9271.81     8915.37    277.35 o 
   1   7   6     1953.09     2015.72    123.00 o 
   2   7   6    27810.82    26594.36    628.21 o 
   3   7   6     2333.10     2279.37    129.31 o 
   4   7   6    17354.26    17102.21    444.67 o 
   5   7   6      486.47      469.79     82.02 o 
   6   7   6    15216.93    14544.88    537.42 o 
   7   7   6     1718.25     1518.69    178.15 o 
   8   7   6     2755.64     2816.08    297.73 o 
   9   7   6        0.17     -100.93    111.07 o 
  10   7   6     3779.25     3375.80    340.20 o 
 -12   8   6        2.90       67.14    209.37 o 
 -11   8   6       27.65      -77.27     99.23 o 
 -10   8   6      253.70      296.42    109.01 o 
  -9   8   6     1932.20     1758.84    158.37 o 
  -8   8   6       31.14       30.16     79.90 o 
  -7   8   6     3363.02     3396.32    185.41 o 
  -6   8   6      769.99      703.75     97.15 o 
  -5   8   6     2743.69     2664.45    149.48 o 
  -4   8   6      132.91      134.34     60.43 o 
  -3   8   6       39.63       46.03     54.84 o 
  -2   8   6       27.48       69.63     59.27 o 
  -1   8   6      310.61      295.60    116.46 o 
   0   8   6      965.41      984.17    107.06 o 
   1   8   6     1355.97     1273.18    104.99 o 
   2   8   6       16.18      -28.11     54.38 o 
   3   8   6     2719.01     2553.22    144.19 o 
   4   8   6        1.06       52.09     62.66 o 
   5   8   6      114.11      103.55     67.42 o 
   6   8   6       28.13      -93.94     97.73 o 
   7   8   6      554.96      551.21    139.07 o 
   8   8   6        6.56       29.77    115.41 o 
   9   8   6        9.22      -22.26    122.31 o 
  10   8   6       14.56     -127.16    184.30 o 
 -11   9   6    10352.47    10717.87    410.47 o 
 -10   9   6      290.10      231.77    112.26 o 
  -9   9   6     9252.06    10092.23    374.73 o 
  -8   9   6     3359.28     3246.80    153.97 o 
  -7   9   6    13144.51    13445.49    341.38 o 
  -6   9   6     6222.19     6042.63    200.41 o 
  -5   9   6     8182.51     7848.75    227.94 o 
  -4   9   6     9465.99     9112.52    306.39 o 
  -3   9   6     8098.84     8224.86    276.62 o 
  -2   9   6    16971.38    17569.91    468.11 o 
  -1   9   6     9875.54     9753.89    310.32 o 
   0   9   6    10297.22     9778.79    415.39 o 
   1   9   6     3378.52     3423.20    170.08 o 
   2   9   6     7336.25     7349.09    254.07 o 
   3   9   6     1598.51     1655.05    179.53 o 
   4   9   6     4532.46     4389.05    228.88 o 
   5   9   6      342.83      363.32     85.50 o 
   6   9   6     5797.66     6292.00    533.81 o 
   7   9   6       27.51       30.05    104.72 o 
   8   9   6     4283.30     4394.48    296.78 o 
   9   9   6       30.06       61.73    122.24 o 
 -11  10   6      542.50      407.55    159.88 o 
 -10  10   6     7041.16     7671.23    351.36 o 
  -9  10   6      302.78      467.79    214.11 o 
  -8  10   6     9737.38     9168.38    320.38 o 
  -7  10   6     4670.47     4474.53    327.29 o 
  -6  10   6    18347.70    18115.67    496.52 o 
  -5  10   6     5179.20     5361.80    496.63 o 
  -4  10   6     8576.93     8371.66    289.28 o 
  -3  10   6    18677.70    18306.57    490.42 o 
  -2  10   6     6732.37     7036.25    303.89 o 
  -1  10   6     8648.70     9143.88    303.78 o 
   0  10   6     1123.02     1036.62    110.70 o 
   1  10   6    15354.63    14998.32    420.07 o 
   2  10   6      860.46      888.64    100.64 o 
   3  10   6     8357.62     7801.88    322.82 o 
   4  10   6      104.37       49.51     92.04 o 
   5  10   6     7170.16     7047.75    440.02 o 
   6  10   6      891.08      938.83    160.92 o 
   7  10   6     2638.83     2285.07    218.48 o 
   8  10   6      429.36      336.51    144.99 o 
   9  10   6     2574.21     1976.32    228.92 o 
 -10  11   6      129.84      199.63    155.28 o 
  -9  11   6      289.02       73.44    141.62 o 
  -8  11   6       72.57       32.72    123.47 o 
  -7  11   6       39.76      104.90     81.89 o 
  -6  11   6       44.91       78.59     81.58 o 
  -5  11   6       88.31       92.81     77.10 o 
  -4  11   6     1986.39     2195.17    208.16 o 
  -3  11   6       39.64        8.11     69.18 o 
  -2  11   6     2090.80     2061.82    217.11 o 
  -1  11   6     1846.68     1819.91    146.84 o 
   0  11   6     3920.80     3623.36    184.54 o 
   1  11   6     1661.45     1670.81    134.51 o 
   2  11   6       44.02      160.38     77.49 o 
   3  11   6      244.08      113.68     78.90 o 
   4  11   6        4.42       29.97     72.40 o 
   5  11   6       46.02      -70.99     70.99 o 
   6  11   6        2.44     -103.60    103.60 o 
   7  11   6      555.24      465.99    150.98 o 
   8  11   6        3.25       12.81    123.12 o 
 -10  12   6     3304.32     4262.10    352.33 o 
  -9  12   6     1203.32     1342.50    225.30 o 
  -8  12   6     2015.20     1811.66    168.20 o 
  -7  12   6     2632.69     2627.39    179.68 o 
  -6  12   6     7729.06     7475.39    408.13 o 
  -5  12   6     1674.54     2096.03    237.81 o 
  -4  12   6     3723.39     3747.20    198.49 o 
  -3  12   6     4289.69     4684.13    216.99 o 
  -2  12   6    13074.29    13089.69    400.72 o 
  -1  12   6    11112.13    11136.17    570.86 o 
   0  12   6     1966.77     2052.22    148.71 o 
   1  12   6     3931.88     3837.72    197.00 o 
   2  12   6     2753.74     2567.22    163.43 o 
   3  12   6    10716.41    11065.79    357.20 o 
   4  12   6      454.83      299.97     94.44 o 
   5  12   6     5491.81     5349.65    262.63 o 
   6  12   6      450.78      306.28    105.12 o 
   7  12   6     5384.19     4788.65    316.80 o 
   8  12   6       32.56      -29.12    217.26 o 
  -9  13   6     1612.07     1658.69    251.29 o 
  -8  13   6      450.76      582.00    189.43 o 
  -7  13   6     6436.82     6598.26    281.53 o 
  -6  13   6     2024.65     2402.36    206.61 o 
  -5  13   6     6644.93     6802.87    283.99 o 
  -4  13   6     4934.32     4649.21    284.83 o 
  -3  13   6     5697.48     5847.35    529.33 o 
  -2  13   6    11966.56    11380.95    471.40 o 
  -1  13   6     7723.31     7703.50    361.10 o 
   0  13   6     7248.12     7105.42    276.72 o 
   1  13   6     3405.17     3156.92    185.86 o 
   2  13   6    15144.98    14837.27    443.85 o 
   3  13   6     1261.94     1331.38    136.80 o 
   4  13   6     6203.91     6156.43    262.82 o 
   5  13   6      110.57      111.63     95.98 o 
   6  13   6     7750.83     7549.47    307.43 o 
   7  13   6      153.12      201.31    148.86 o 
  -9  14   6      105.79      183.36    273.81 o 
  -8  14   6      472.60      544.62    193.89 o 
  -7  14   6      152.97      -56.86     90.74 o 
  -6  14   6      643.48      544.37    119.12 o 
  -5  14   6      812.82      942.04    208.88 o 
  -4  14   6     1820.23     1713.39    148.62 o 
  -3  14   6      121.01      -47.70     79.64 o 
  -2  14   6     1078.40     1316.74    138.21 o 
  -1  14   6       58.59       17.25     82.27 o 
   0  14   6      261.38      237.57    106.91 o 
   1  14   6     1235.74     1062.54    130.79 o 
   2  14   6       88.52      -11.22     79.08 o 
   3  14   6       95.29       67.81     91.85 o 
   4  14   6      140.43       17.65     91.37 o 
   5  14   6      809.06      746.76    166.12 o 
   6  14   6       44.41      -17.51    100.74 o 
   7  14   6       80.89      -93.60    188.01 o 
  -8  15   6      802.34      742.36    331.34 o 
  -7  15   6     4645.05     4941.45    257.85 o 
  -6  15   6     2187.74     2253.75    178.09 o 
  -5  15   6     3629.54     3474.89    246.61 o 
  -4  15   6     2457.72     2270.59    203.42 o 
  -3  15   6     2871.54     3427.47    208.24 o 
  -2  15   6     4484.06     4174.71    277.71 o 
  -1  15   6     1007.39     1221.23    142.98 o 
   0  15   6     2889.29     2455.08    236.53 o 
   1  15   6       65.94       51.45     92.67 o 
   2  15   6     2755.44     2795.09    190.03 o 
   3  15   6       20.45        3.14     95.42 o 
   4  15   6     1700.07     1779.47    170.40 o 
   5  15   6       78.38       63.20    102.07 o 
   6  15   6     1075.76     1228.59    382.34 o 
  -6  16   6     7150.38     7726.74    527.14 o 
  -5  16   6     2322.00     2339.16    197.60 o 
  -4  16   6     5321.54     5455.01    313.18 o 
  -3  16   6     9349.00     9475.06    353.11 o 
  -2  16   6     4167.37     4079.79    283.96 o 
  -1  16   6     4768.95     5067.04    250.93 o 
   0  16   6     1280.74     1114.23    140.77 o 
   1  16   6     5890.27     5983.99    274.92 o 
   2  16   6      878.06      868.04    187.66 o 
   3  16   6     1800.44     1665.66    166.77 o 
   4  16   6      213.91      353.37    123.20 o 
   5  16   6     2458.12     2602.93    245.59 o 
  -6  17   6      627.17      708.07    209.79 o 
  -5  17   6      575.72      600.82    203.88 o 
  -4  17   6     1223.26     1434.10    423.16 o 
  -3  17   6      202.59      312.94    142.91 o 
  -2  17   6      988.30      921.22    243.84 o 
  -1  17   6      161.59      239.17    134.70 o 
   0  17   6     1105.27      930.26    172.36 o 
   1  17   6       28.39      -22.41    122.95 o 
   2  17   6     1430.50     1134.52    185.08 o 
   3  17   6      169.10      319.92    157.43 o 
   4  17   6      365.54      532.41    164.01 o 
  -4  18   6     1643.25     1469.86    266.16 o 
  -3  18   6      419.95      650.17    163.99 o 
  -2  18   6     1685.02     1735.84    213.99 o 
  -1  18   6     1914.19     1814.72    213.11 o 
   0  18   6      766.48      517.01    166.32 o 
   1  18   6     1095.15     1284.91    307.30 o 
   2  18   6      359.91      408.35    259.49 o 
 -12   1   7      271.98      133.71     96.70 o 
 -11   1   7     7793.23     7630.57    272.23 o 
 -10   1   7       80.30       57.61     77.25 o 
  -9   1   7    11558.94    11435.35    319.55 o 
  -8   1   7      380.68      406.15     78.88 o 
  -7   1   7    21547.54    20448.81    457.75 o 
  -6   1   7     1205.93     1111.19    111.93 o 
  -5   1   7    10022.82    10100.19    260.91 o 
  -4   1   7    12069.82    12035.18    289.16 o 
  -3   1   7    19141.02    19704.20    419.31 o 
  -2   1   7     8475.77     8338.88    218.06 o 
  -1   1   7     6031.24     6422.43    191.02 o 
   0   1   7     6492.67     6201.83    186.94 o 
   1   1   7    10614.32    10741.96    267.37 o 
   2   1   7     9323.18     9126.91    237.38 o 
   3   1   7     4671.32     4369.26    150.72 o 
   4   1   7     9150.69     9617.89    267.10 o 
   5   1   7     5333.96     5070.47    175.70 o 
   6   1   7    12894.12    13425.42    408.75 o 
   7   1   7     3184.84     2986.05    180.64 o 
   8   1   7     7186.76     7399.42    299.45 o 
   9   1   7     1368.33     1237.49    253.56 o 
  10   1   7     6640.18     7748.38    450.22 o 
 -12   2   7     6894.94     6751.33    268.00 o 
 -11   2   7      605.84      639.85    112.17 o 
 -10   2   7    19784.29    19333.34    473.85 o 
  -9   2   7      758.00      707.48    105.13 o 
  -8   2   7    29443.44    29716.79    629.62 o 
  -7   2   7      107.13      116.80     58.79 o 
  -6   2   7    32636.09    31352.59    636.80 o 
  -5   2   7      841.32      889.96     78.07 o 
  -4   2   7    15931.01    15813.44    355.97 o 
  -3   2   7     1187.11     1261.29     82.50 o 
  -2   2   7    17440.51    17602.59    380.10 o 
  -1   2   7     3552.53     3610.48    136.16 o 
   0   2   7     1939.56     1902.56    150.83 o 
   1   2   7    10469.82    10785.73    305.45 o 
   2   2   7    15375.89    15115.29    389.10 o 
   3   2   7     8941.32     9035.41    236.89 o 
   4   2   7     5054.76     4738.24    162.25 o 
   5   2   7     9454.36     9814.18    458.49 o 
   6   2   7    12671.23    12568.14    391.35 o 
   7   2   7     7868.94     8122.57    305.90 o 
   8   2   7      630.08      679.96    187.65 o 
   9   2   7     4615.51     4721.59    305.52 o 
  10   2   7      882.96     1083.01    218.02 o 
 -12   3   7        1.44       63.26    102.12 o 
 -11   3   7      425.38      414.39    120.70 o 
 -10   3   7       87.10      117.62     81.82 o 
  -9   3   7       77.04       19.66     67.59 o 
  -8   3   7      707.18      751.39     90.71 o 
  -7   3   7      190.89      240.54     66.47 o 
  -6   3   7        1.29       -4.68     51.00 o 
  -5   3   7      524.26      692.16     73.03 o 
  -4   3   7        3.76       -1.05     42.22 o 
  -3   3   7     2620.51     2694.64    122.16 o 
  -2   3   7        5.97       -1.70     36.39 o 
  -1   3   7     2610.40     2546.08    115.29 o 
   0   3   7      118.09      115.75     64.07 o 
   1   3   7      830.85      888.67     94.08 o 
   2   3   7      231.39      251.48     87.36 o 
   3   3   7       17.23       16.08     52.94 o 
   4   3   7      516.99      568.05     66.02 o 
   5   3   7      708.61      741.82    104.37 o 
   6   3   7      708.17      786.01    110.46 o 
   7   3   7       34.56       66.71     85.45 o 
   8   3   7      538.73      703.58    122.91 o 
   9   3   7       91.08      126.88    108.92 o 
  10   3   7      112.38      290.65    131.80 o 
 -12   4   7     5314.68     5270.39    245.05 o 
 -11   4   7     1329.46     1492.41    155.26 o 
 -10   4   7     9730.76     9397.96    296.00 o 
  -9   4   7       23.01       28.38     67.92 o 
  -8   4   7    12251.50    11484.55    325.58 o 
  -7   4   7       43.17       79.99     59.41 o 
  -6   4   7    19300.46    18106.46    410.62 o 
  -5   4   7     6185.18     5931.63    185.51 o 
  -4   4   7     8107.66     7821.35    214.78 o 
  -3   4   7     4448.33     4375.82    148.40 o 
  -2   4   7    29531.21    30345.06    600.01 o 
  -1   4   7     3519.71     3378.64    135.87 o 
   0   4   7     6095.03     6778.53    195.82 o 
   1   4   7      436.17      601.38     62.56 o 
   2   4   7    11659.58    11256.35    335.61 o 
   3   4   7     1806.71     1858.23    252.64 o 
   4   4   7      645.79      689.61     71.43 o 
   5   4   7     3101.79     3683.49    230.15 o 
   6   4   7     4246.56     3980.51    239.39 o 
   7   4   7     6803.04     7135.45    319.23 o 
   8   4   7      257.44      335.90    106.27 o 
   9   4   7     3746.25     3402.34    220.57 o 
  10   4   7      721.22      676.84    147.15 o 
 -12   5   7        4.12      -16.09    109.06 o 
 -11   5   7    11668.68    11776.91    356.63 o 
 -10   5   7        1.00       18.70     74.91 o 
  -9   5   7    12042.56    12145.29    335.48 o 
  -8   5   7     1925.26     1921.52    133.36 o 
  -7   5   7    28907.89    29114.80    612.11 o 
  -6   5   7      157.95      167.59     59.43 o 
  -5   5   7    17310.65    17389.02    391.54 o 
  -4   5   7     5068.92     4951.94    162.88 o 
  -3   5   7    24267.52    24220.68    499.54 o 
  -2   5   7     3775.61     3872.49    234.97 o 
  -1   5   7     3023.92     3162.97    129.79 o 
   0   5   7    12512.25    12740.00    364.86 o 
   1   5   7    14965.46    15102.19    412.65 o 
   2   5   7    18085.85    16968.80    513.07 o 
   3   5   7     8059.55     7641.34    216.16 o 
   4   5   7    12993.26    12331.07    416.21 o 
   5   5   7     8587.53     8515.05    385.45 o 
   6   5   7    11781.70    12353.06    484.42 o 
   7   5   7     3461.09     3557.19    204.77 o 
   8   5   7     4586.64     4856.72    247.09 o 
   9   5   7      871.27     1266.38    157.81 o 
  10   5   7     5463.98     5693.09    781.63 o 
 -12   6   7     1120.35     1041.15    194.51 o 
 -11   6   7        0.91       70.79    110.09 o 
 -10   6   7      338.93      389.92    113.27 o 
  -9   6   7      340.62      284.92    104.73 o 
  -8   6   7      936.76      806.86    119.97 o 
  -7   6   7       33.51       20.37     72.58 o 
  -6   6   7      773.14      782.00    102.80 o 
  -5   6   7      102.48      131.74     68.51 o 
  -4   6   7     1342.34     1441.71    114.22 o 
  -3   6   7       82.91      136.68     90.49 o 
  -2   6   7     4125.39     4093.82    172.11 o 
  -1   6   7      195.46      302.88    135.15 o 
   0   6   7     2758.71     2521.09    197.61 o 
   1   6   7     6359.26     5937.06    293.71 o 
   2   6   7      500.17      403.39     73.15 o 
   3   6   7     1260.82     1534.16    113.74 o 
   4   6   7       31.00      -33.07     65.32 o 
   5   6   7     4263.17     3718.94    244.35 o 
   6   6   7       15.44       41.14    102.63 o 
   7   6   7     1393.09     1139.80    168.86 o 
   8   6   7       34.56      -69.01    111.51 o 
   9   6   7      985.67      757.00    171.21 o 
  10   6   7      203.96      285.48    210.24 o 
 -11   7   7     1845.93     2158.99    339.58 o 
 -10   7   7       24.92       90.92    106.24 o 
  -9   7   7     4396.49     4063.22    230.30 o 
  -8   7   7      624.40      726.14    111.75 o 
  -7   7   7     7136.87     6897.65    308.81 o 
  -6   7   7     3751.27     3820.93    192.82 o 
  -5   7   7     3458.27     3669.99    180.30 o 
  -4   7   7     7208.77     7464.11    260.71 o 
  -3   7   7     6448.59     6974.72    241.58 o 
  -2   7   7     5232.09     5676.15    293.43 o 
  -1   7   7     4996.30     5432.79    295.03 o 
   0   7   7     3102.05     2936.10    157.03 o 
   1   7   7     5386.07     5049.30    203.47 o 
   2   7   7     3859.04     3747.04    296.28 o 
   3   7   7     3227.51     2769.80    242.56 o 
   4   7   7     1346.26     1280.45    178.19 o 
   5   7   7     3419.49     3215.43    165.84 o 
   6   7   7     5412.30     4490.80    689.01 o 
   7   7   7     1633.53     1499.55    185.55 o 
   8   7   7     2775.02     2766.21    242.80 o 
   9   7   7      388.61      357.28    156.68 o 
 -11   8   7      414.42      303.80    184.11 o 
 -10   8   7     8242.82     8309.07    342.15 o 
  -9   8   7      181.33       72.14     96.57 o 
  -8   8   7    11616.22    11096.95    374.40 o 
  -7   8   7       72.93      -74.15     74.25 o 
  -6   8   7    19221.24    18714.34    657.45 o 
  -5   8   7      891.07      715.30     99.81 o 
  -4   8   7    18181.93    18093.46   1507.53 o 
  -3   8   7     3955.91     4125.08    257.10 o 
  -2   8   7    26920.86    27387.36   1214.81 o 
  -1   8   7     4577.00     4437.57    200.85 o 
   0   8   7     7713.58     7658.64    269.73 o 
   1   8   7    10878.18    10395.98    324.99 o 
   2   8   7    16491.50    16186.33    441.45 o 
   3   8   7     6508.55     6130.80    234.03 o 
   4   8   7     2163.55     2007.94    221.79 o 
   5   8   7     9854.67     9422.06    509.02 o 
   6   8   7     3462.98     3223.53    251.04 o 
   7   8   7     5502.21     5141.83    316.78 o 
   8   8   7      418.71      626.03    159.88 o 
   9   8   7     4317.68     4361.37    326.98 o 
 -11   9   7     3218.57     3411.29    280.37 o 
 -10   9   7       17.41       14.33    118.09 o 
  -9   9   7     1362.50     1346.49    167.42 o 
  -8   9   7      115.21      130.60     96.30 o 
  -7   9   7     5760.74     5904.79    336.73 o 
  -6   9   7     1066.94     1191.39    125.09 o 
  -5   9   7     3849.45     3879.59    351.19 o 
  -4   9   7       47.15      217.11     79.60 o 
  -3   9   7     4637.78     4539.41    205.23 o 
  -2   9   7      234.36      187.48    117.23 o 
  -1   9   7     2740.56     2462.60    155.69 o 
   0   9   7     1644.79     1480.63    125.73 o 
   1   9   7     3315.24     3047.86    166.66 o 
   2   9   7     3669.49     3752.64    183.29 o 
   3   9   7     1439.64     1365.74    120.26 o 
   4   9   7     2262.17     2316.96    152.53 o 
   5   9   7      358.56      304.22     89.13 o 
   6   9   7     1738.83     1702.16    203.61 o 
   7   9   7      498.10      903.70    234.04 o 
   8   9   7      278.84      210.72    142.98 o 
   9   9   7       12.26     -165.53    165.53 o 
 -10  10   7     3234.54     3690.57    443.87 o 
  -9  10   7      350.52      377.85    117.62 o 
  -8  10   7     3559.74     3269.49    166.38 o 
  -7  10   7       19.42      -27.54     81.44 o 
  -6  10   7     6213.06     6029.65    255.31 o 
  -5  10   7     1592.06     1425.30    133.60 o 
  -4  10   7     3464.32     3448.97    189.08 o 
  -3  10   7      290.33      327.85     90.86 o 
  -2  10   7     3134.26     3370.56    419.40 o 
  -1  10   7      942.14      982.40    115.50 o 
   0  10   7     1057.11      847.28    198.20 o 
   1  10   7      452.97      402.84     89.87 o 
   2  10   7     4839.61     4958.80    218.37 o 
   3  10   7     1661.30     1570.65    133.81 o 
   4  10   7     1082.62     1077.67    119.69 o 
   5  10   7      108.64       80.64     82.24 o 
   6  10   7     1761.79     1327.41    190.82 o 
   7  10   7     1287.42      941.93    474.47 o 
   8  10   7       57.65      210.46    160.33 o 
 -10  11   7       31.38      -37.58    110.56 o 
  -9  11   7     4591.94     5216.39    365.70 o 
  -8  11   7      258.76      466.77    112.80 o 
  -7  11   7    10150.93    10197.02    356.36 o 
  -6  11   7      526.30      432.50    103.19 o 
  -5  11   7     8997.70     8555.07    522.54 o 
  -4  11   7     3405.25     3322.43    188.61 o 
  -3  11   7    24918.29    25372.29    653.83 o 
  -2  11   7     3262.92     3642.66    200.90 o 
  -1  11   7    14509.64    13427.82    413.92 o 
   0  11   7     6874.54     6952.55    447.37 o 
   1  11   7    13427.89    12940.93    397.90 o 
   2  11   7     7128.19     7037.54    272.59 o 
   3  11   7     5028.02     4832.96    222.69 o 
   4  11   7     4607.79     4265.38    293.84 o 
   5  11   7     1438.34     1629.82    251.47 o 
   6  11   7     7326.76     7755.64    401.69 o 
   7  11   7      665.71      610.38    161.25 o 
   8  11   7     3418.37     3237.98    443.96 o 
  -9  12   7      144.58       45.76    155.20 o 
  -8  12   7     2690.80     2581.25    186.24 o 
  -7  12   7      108.14      233.02    101.17 o 
  -6  12   7     2838.60     2498.72    181.18 o 
  -5  12   7       91.01       72.26     83.38 o 
  -4  12   7     4002.65     3994.01    214.39 o 
  -3  12   7     1228.06     1309.88    222.34 o 
  -2  12   7     4202.61     3887.76    210.28 o 
  -1  12   7      486.74      393.79    100.24 o 
   0  12   7     2693.91     2616.31    218.07 o 
   1  12   7    10069.73     9765.62    336.84 o 
   2  12   7     3105.94     3239.09    189.50 o 
   3  12   7     2745.42     3049.87    188.71 o 
   4  12   7      817.92      803.84    122.61 o 
   5  12   7     5522.23     5820.71    307.83 o 
   6  12   7      585.09      600.30    227.00 o 
   7  12   7      619.77      612.50    180.04 o 
  -9  13   7      599.38      661.88    289.51 o 
  -8  13   7       85.03      118.04    184.86 o 
  -7  13   7      660.06      663.16    129.15 o 
  -6  13   7      675.80      603.80    120.96 o 
  -5  13   7      888.76      747.85    123.82 o 
  -4  13   7      315.03      367.11    134.53 o 
  -3  13   7     1086.97     1060.89    167.65 o 
  -2  13   7     1067.13     1112.39    136.65 o 
  -1  13   7      354.39      391.26    103.61 o 
   0  13   7     1063.68     1081.15    170.78 o 
   1  13   7     1103.07     1125.22    131.49 o 
   2  13   7     1570.04     2047.09    237.81 o 
   3  13   7      634.25      529.20    114.22 o 
   4  13   7      484.95      567.03    116.41 o 
   5  13   7      789.96      854.86    136.35 o 
   6  13   7      486.73      516.14    166.89 o 
   7  13   7       34.11     -110.58    192.53 o 
  -8  14   7     3504.85     3500.24    320.86 o 
  -7  14   7       93.69      -30.91    103.94 o 
  -6  14   7     5572.84     5913.02    274.26 o 
  -5  14   7      827.08      943.76    136.31 o 
  -4  14   7     8075.89     8502.94    386.95 o 
  -3  14   7     2255.33     2006.86    169.44 o 
  -2  14   7     9768.62     9739.05    356.82 o 
  -1  14   7     2200.56     2333.64    179.35 o 
   0  14   7     7076.93     6951.11    292.04 o 
   1  14   7     5440.94     5299.44    359.46 o 
   2  14   7     5894.44     5699.35    266.98 o 
   3  14   7     3702.85     3563.84    323.89 o 
   4  14   7     1659.31     1525.88    161.53 o 
   5  14   7     3740.89     4052.76    242.23 o 
   6  14   7      864.75      437.25    257.99 o 
  -7  15   7     4528.38     4575.13    345.79 o 
  -6  15   7       93.27       93.48    108.62 o 
  -5  15   7     2709.34     3005.64    207.82 o 
  -4  15   7      449.26      349.22    122.18 o 
  -3  15   7     7510.53     6971.06    302.32 o 
  -2  15   7      113.96       87.01    100.28 o 
  -1  15   7     4038.41     4006.79    229.48 o 
   0  15   7     1772.86     1723.86    220.12 o 
   1  15   7     3794.56     3453.94    214.21 o 
   2  15   7     1274.35     1369.19    155.65 o 
   3  15   7     1705.03     1733.79    174.06 o 
   4  15   7     1883.60     1746.55    174.74 o 
   5  15   7      452.27      415.56    154.69 o 
  -6  16   7      300.37      392.44    132.72 o 
  -5  16   7       11.01      142.10    128.10 o 
  -4  16   7      314.10      233.76    116.57 o 
  -3  16   7       33.13       85.35    110.64 o 
  -2  16   7      477.37      398.14    125.15 o 
  -1  16   7      328.64      217.12    110.04 o 
   0  16   7      180.52       53.43    104.52 o 
   1  16   7       10.86       44.43    119.62 o 
   2  16   7      298.58      387.23    122.56 o 
   3  16   7      526.77      659.43    141.34 o 
   4  16   7        1.89      113.20    196.15 o 
  -4  17   7      217.10      276.42    138.99 o 
  -3  17   7     5340.44     5181.56    534.64 o 
  -2  17   7     1032.47     1210.14    322.31 o 
  -1  17   7     5558.62     4734.83    309.66 o 
   0  17   7     1960.81     1907.01    217.68 o 
   1  17   7     3525.96     4022.51    293.19 o 
   2  17   7     3427.43     3474.15    434.48 o 
  -1  18   7      757.61      803.07    289.22 o 
 -12   0   8     4924.61     4941.21    335.59 o 
 -11   0   8      986.57      878.55    348.30 o 
 -10   0   8     8769.03     9315.09    524.38 o 
  -9   0   8       46.56       37.06    100.61 o 
  -8   0   8    17877.07    17775.09    609.09 o 
  -7   0   8     4846.69     4796.10    263.83 o 
  -6   0   8    24167.93    22556.15    700.23 o 
  -5   0   8       28.29      108.09     78.03 o 
  -4   0   8    28285.12    28513.10    827.86 o 
  -3   0   8     2026.91     1960.04    151.42 o 
  -2   0   8    26591.92    25903.39    905.89 o 
  -1   0   8     9484.62     9967.67    450.31 o 
   0   0   8    15599.36    16868.47    549.99 o 
   1   0   8     4092.64     4192.65    225.39 o 
   2   0   8    29107.42    29150.86    847.59 o 
   3   0   8     1972.46     2194.61    170.79 o 
   4   0   8    11372.88    11146.72    414.21 o 
   5   0   8     6650.29     6477.41    303.46 o 
   6   0   8    13046.86    14346.51    830.75 o 
   7   0   8     2251.54     2375.23    340.93 o 
   8   0   8     1254.25     1066.97    283.38 o 
   9   0   8     4787.04     5887.42    572.84 o 
  10   0   8     3122.30     3306.15    477.22 o 
 -12   1   8      227.09      174.89    106.46 o 
 -11   1   8     2318.25     2263.91    162.44 o 
 -10   1   8      481.70      488.89     98.98 o 
  -9   1   8     1936.86     1791.12    130.66 o 
  -8   1   8       10.49       32.99     65.10 o 
  -7   1   8     7209.16     7063.07    230.00 o 
  -6   1   8      327.87      298.80     69.69 o 
  -5   1   8     9002.04     8732.34    380.48 o 
  -4   1   8        3.28      -16.45     47.47 o 
  -3   1   8    18548.52    18521.85    426.39 o 
  -2   1   8     4307.57     4211.70    178.78 o 
  -1   1   8     5223.02     5304.23    180.54 o 
   0   1   8       38.57       11.77     49.40 o 
   1   1   8    12873.49    13255.32    324.43 o 
   2   1   8       60.51       96.00     65.81 o 
   3   1   8      239.23      322.76     64.76 o 
   4   1   8     2224.05     2392.47    153.57 o 
   5   1   8     2433.78     2632.06    167.40 o 
   6   1   8     1466.03     1688.79    197.80 o 
   7   1   8     2226.88     1966.45    229.84 o 
   8   1   8     1723.35     2090.01    304.34 o 
   9   1   8     1467.55      970.27    224.81 o 
  10   1   8     1213.11     1436.39    344.66 o 
 -12   2   8      162.16      130.00    120.64 o 
 -11   2   8     2284.55     2497.22    168.79 o 
 -10   2   8     1227.55     1246.28    131.94 o 
  -9   2   8      221.16      270.79     81.90 o 
  -8   2   8     1766.63     2164.41    134.73 o 
  -7   2   8      503.90      615.81     86.21 o 
  -6   2   8    10259.45     9314.43    261.97 o 
  -5   2   8     1807.29     1660.59    168.78 o 
  -4   2   8    10643.00    10471.62    271.64 o 
  -3   2   8      618.20      725.45     89.89 o 
  -2   2   8    10533.01    10573.12    480.71 o 
  -1   2   8     3229.95     3406.23    227.85 o 
   0   2   8     1464.18     1544.07    160.79 o 
   1   2   8     1794.63     1801.83    121.76 o 
   2   2   8     1468.85     1330.72     92.83 o 
   3   2   8     2788.92     2851.32    164.45 o 
   4   2   8      602.97      563.33    101.27 o 
   5   2   8      240.96      244.15     91.19 o 
   6   2   8     1301.75     1194.03    134.84 o 
   7   2   8      529.52      319.42    109.97 o 
   8   2   8      574.03      617.26    185.68 o 
   9   2   8      169.62      100.32    169.59 o 
  10   2   8     1650.57     1737.13    374.47 o 
 -12   3   8     1526.46     1887.08    321.31 o 
 -11   3   8     7661.23     7327.34    274.43 o 
 -10   3   8     3126.64     3082.15    186.53 o 
  -9   3   8    16418.34    16179.80    548.07 o 
  -8   3   8     3774.01     3594.42    169.01 o 
  -7   3   8    38234.90    37347.56    760.02 o 
  -6   3   8     2695.04     2745.56    136.73 o 
  -5   3   8    40279.18    39087.04    773.95 o 
  -4   3   8        5.65      -38.20     48.90 o 
  -3   3   8    49691.26    48703.36    928.20 o 
  -2   3   8      194.89      231.73     59.18 o 
  -1   3   8    16415.16    17211.10    395.67 o 
   0   3   8     8476.70     8644.90    242.16 o 
   1   3   8    20722.42    21112.05    548.94 o 
   2   3   8     1377.93     1378.14    120.29 o 
   3   3   8     3818.31     3973.65    236.32 o 
   4   3   8     2496.32     2295.67    155.53 o 
   5   3   8     7791.74     7619.85    541.10 o 
   6   3   8     1638.66     1449.82    146.76 o 
   7   3   8     2279.54     2314.96    187.45 o 
   8   3   8     1272.10     1212.80    150.23 o 
   9   3   8     2453.95     3376.02    471.09 o 
 -12   4   8     2782.02     2829.14    361.46 o 
 -11   4   8     1690.43     1864.10    151.46 o 
 -10   4   8     6180.12     6485.42    248.29 o 
  -9   4   8       21.36       66.57     75.21 o 
  -8   4   8    12558.29    12613.60    340.12 o 
  -7   4   8     1509.84     1393.80    109.79 o 
  -6   4   8    14603.05    14435.56    420.72 o 
  -5   4   8      148.77      120.62     59.61 o 
  -4   4   8    16676.14    17161.89    391.76 o 
  -3   4   8      355.39      348.14     61.65 o 
  -2   4   8    15140.47    15754.58    415.45 o 
  -1   4   8     1314.90     1576.63    101.61 o 
   0   4   8     7232.55     7823.99    438.79 o 
   1   4   8      892.78      915.15    104.96 o 
   2   4   8     7741.27     7748.68    276.68 o 
   3   4   8     1748.95     1716.26    190.25 o 
   4   4   8     1062.36      920.72     85.75 o 
   5   4   8     3285.61     3076.06    297.04 o 
   6   4   8     3882.09     3925.68    215.85 o 
   7   4   8      693.52      607.17    124.90 o 
   8   4   8      402.37      269.67    124.79 o 
   9   4   8     1655.97     1667.79    182.66 o 
 -11   5   8      466.06      353.01    151.45 o 
 -10   5   8      175.66      264.10    113.52 o 
  -9   5   8      345.44      446.98     95.77 o 
  -8   5   8      398.85      418.62     86.25 o 
  -7   5   8      557.83      648.99     89.16 o 
  -6   5   8      479.21      441.34     75.98 o 
  -5   5   8      793.71      631.20    127.01 o 
  -4   5   8      298.31      283.76     62.45 o 
  -3   5   8     1323.50     1415.29    203.41 o 
  -2   5   8       14.82       20.55     54.99 o 
  -1   5   8     1986.30     2168.41    141.25 o 
   0   5   8      632.48      663.96     99.95 o 
   1   5   8     2230.92     2587.38    193.97 o 
   2   5   8      221.85       56.59     75.86 o 
   3   5   8     1974.32     1851.02    120.24 o 
   4   5   8       45.00       28.90     62.72 o 
   5   5   8     1064.66     1133.41    130.76 o 
   6   5   8       17.62      169.34     94.16 o 
   7   5   8      225.29      148.39    126.96 o 
   8   5   8       10.78     -116.54    116.54 o 
   9   5   8      353.18      260.20    152.37 o 
 -11   6   8     1515.66     1441.97    173.71 o 
 -10   6   8     3867.32     4084.56    241.63 o 
  -9   6   8       44.57       34.89     91.33 o 
  -8   6   8     7223.20     7359.31    412.02 o 
  -7   6   8      881.85      866.12    156.69 o 
  -6   6   8    15459.22    15441.12    447.48 o 
  -5   6   8      488.52      558.24     96.68 o 
  -4   6   8    25274.65    25388.34    636.92 o 
  -3   6   8       36.59       50.22     89.86 o 
  -2   6   8    26555.06    26323.67   1169.05 o 
  -1   6   8     1267.89     1149.91    160.95 o 
   0   6   8    15126.75    14609.26    910.44 o 
   1   6   8      883.11      987.01    208.02 o 
   2   6   8    14668.28    14641.03    480.75 o 
   3   6   8     3224.29     2830.75    177.89 o 
   4   6   8     5195.75     4945.63    206.48 o 
   5   6   8     4606.61     4141.53    276.49 o 
   6   6   8     9018.29     8599.95    408.85 o 
   7   6   8     3899.06     4419.53    295.80 o 
   8   6   8     2440.51     2374.92    240.02 o 
   9   6   8     3107.65     3431.49    364.63 o 
 -11   7   8     4764.37     4829.92    273.60 o 
 -10   7   8       58.97       64.82    106.66 o 
  -9   7   8     6922.79     6928.59    297.20 o 
  -8   7   8      155.24      166.18     92.85 o 
  -7   7   8    10359.20    10380.56    357.46 o 
  -6   7   8      584.10      446.60     97.92 o 
  -5   7   8     3424.99     3309.57    182.78 o 
  -4   7   8      397.19      423.55    163.57 o 
  -3   7   8     9030.64     8801.52    493.27 o 
  -2   7   8     1615.16     1812.06    199.25 o 
  -1   7   8     9738.24     9685.05    430.18 o 
   0   7   8      499.47      389.32    124.55 o 
   1   7   8    17733.12    17849.44    583.24 o 
   2   7   8      287.59      333.94     81.00 o 
   3   7   8    10057.33     9897.14    485.14 o 
   4   7   8     3075.86     2597.88    156.49 o 
   5   7   8     9487.22     9187.29    420.37 o 
   6   7   8     1693.89     1623.51    296.66 o 
   7   7   8     1766.21     1314.81    232.81 o 
   8   7   8     2711.71     2696.26    254.86 o 
   9   7   8      795.74      821.07    248.78 o 
 -11   8   8      316.47      474.68    233.71 o 
 -10   8   8      104.38       75.79    108.56 o 
  -9   8   8      304.88      357.94    178.20 o 
  -8   8   8        7.32      -39.38     89.20 o 
  -7   8   8      473.16      550.93    111.65 o 
  -6   8   8     1503.87     1433.88    140.19 o 
  -5   8   8      802.32     1061.67    174.55 o 
  -4   8   8      114.23       60.22    112.52 o 
  -3   8   8      738.55      962.67    157.69 o 
  -2   8   8      516.91      533.58    141.84 o 
  -1   8   8     9159.62     8607.27    803.76 o 
   0   8   8       12.41      -25.40     65.71 o 
   1   8   8     2921.96     2862.31    166.78 o 
   2   8   8      300.60      146.55     85.88 o 
   3   8   8     1053.39      873.03    107.77 o 
   4   8   8       83.92       37.40     79.17 o 
   5   8   8      539.95      434.36    137.90 o 
   6   8   8      168.99      137.09    131.02 o 
   7   8   8       85.71       88.25    126.70 o 
   8   8   8        2.87      -79.76    137.69 o 
 -10   9   8     1904.47     2059.58    212.77 o 
  -9   9   8     4872.64     4794.06    260.13 o 
  -8   9   8      722.68      834.48    133.75 o 
  -7   9   8    12336.43    12198.31    535.69 o 
  -6   9   8      376.39      538.57    153.06 o 
  -5   9   8    15685.67    15451.33   1638.54 o 
  -4   9   8      752.52      715.06    159.65 o 
  -3   9   8    24318.86    24184.17    630.02 o 
  -2   9   8      540.72      555.96    104.65 o 
  -1   9   8    10403.42    10151.09    343.32 o 
   0   9   8     1840.99     1604.64    207.01 o 
   1   9   8    12708.02    12567.03    390.56 o 
   2   9   8      772.96      820.41    109.96 o 
   3   9   8     2322.33     2401.06    179.99 o 
   4   9   8     2715.08     2657.01    169.76 o 
   5   9   8     4665.08     4600.87    398.57 o 
   6   9   8     1809.33     1724.15    214.91 o 
   7   9   8     1570.84     1670.05    398.43 o 
   8   9   8     1005.02      922.25    331.62 o 
 -10  10   8     6223.45     6023.65    641.41 o 
  -9  10   8      138.38      276.33    169.08 o 
  -8  10   8    12729.33    12726.50    496.85 o 
  -7  10   8      506.59      467.28    114.22 o 
  -6  10   8     9405.60     9189.93    413.95 o 
  -5  10   8       23.07       35.46     87.25 o 
  -4  10   8    11508.89    11576.18    379.79 o 
  -3  10   8       50.31       56.86     87.84 o 
  -2  10   8    12184.41    12251.97    540.05 o 
  -1  10   8      905.80     1064.18    125.05 o 
   0  10   8    11097.02    10374.89    351.32 o 
   1  10   8      796.39      886.27    119.60 o 
   2  10   8     9147.99     8806.58    314.96 o 
   3  10   8     1372.17     1414.94    251.36 o 
   4  10   8     4973.43     5167.31    457.30 o 
   5  10   8     2044.03     2271.88    239.19 o 
   6  10   8     3468.17     3526.78    288.20 o 
   7  10   8      826.25      804.89    183.82 o 
  -9  11   8       13.06      135.53    162.73 o 
  -8  11   8       43.51       34.16     95.59 o 
  -7  11   8      436.63      394.21    113.53 o 
  -6  11   8       42.01      117.64    102.76 o 
  -5  11   8       33.75       70.37     92.65 o 
  -4  11   8      487.32      592.62    113.57 o 
  -3  11   8      114.21       76.36     89.53 o 
  -2  11   8       78.71      136.03     89.85 o 
  -1  11   8        4.24       14.19     81.19 o 
   0  11   8        8.34      -33.60     75.03 o 
   1  11   8      103.83      102.42     90.59 o 
   2  11   8        2.09      125.27     88.86 o 
   3  11   8       12.95       17.94     85.25 o 
   4  11   8      464.72      314.21    104.41 o 
   5  11   8       31.52        5.77     88.59 o 
   6  11   8       32.40      222.92    146.01 o 
   7  11   8        5.22      185.81    159.43 o 
  -9  12   8       16.23       87.92    176.15 o 
  -8  12   8     2022.59     1884.57    253.60 o 
  -7  12   8      337.82      237.62    113.50 o 
  -6  12   8     3919.05     3987.40    226.31 o 
  -5  12   8      219.08      221.13    103.67 o 
  -4  12   8     3455.64     3658.72    302.76 o 
  -3  12   8        2.99       65.37    113.17 o 
  -2  12   8     6014.11     6084.97    271.52 o 
  -1  12   8      303.88      288.63    102.48 o 
   0  12   8     8668.44     8802.42    329.42 o 
   1  12   8      483.55      605.18    116.65 o 
   2  12   8     9856.57    10012.70    359.63 o 
   3  12   8      961.25     1010.70    134.39 o 
   4  12   8     4593.77     3985.35    222.16 o 
   5  12   8     2455.23     2478.49    186.23 o 
   6  12   8     4933.99     4639.86    719.66 o 
  -8  13   8       48.37      106.97    149.08 o 
  -7  13   8     3693.01     3972.40    235.19 o 
  -6  13   8       24.76       -4.35     93.97 o 
  -5  13   8     3167.60     3335.36    214.24 o 
  -4  13   8        0.36      159.76    117.17 o 
  -3  13   8     8818.39     9158.71    351.58 o 
  -2  13   8       88.92        4.25     93.95 o 
  -1  13   8     6977.75     6931.65    297.36 o 
   0  13   8      312.44      197.12    103.22 o 
   1  13   8    12045.66    11605.46    399.40 o 
   2  13   8      197.74      121.47     98.72 o 
   3  13   8     5602.58     5888.06    275.20 o 
   4  13   8     3010.22     3102.38    226.31 o 
   5  13   8     5799.30     6019.62    286.43 o 
   6  13   8     2358.07     1938.07    370.36 o 
  -7  14   8       22.92       26.76    256.10 o 
  -6  14   8       24.61       17.57    104.96 o 
  -5  14   8      298.64      319.02    123.73 o 
  -4  14   8      489.81      533.67    123.16 o 
  -3  14   8      278.49      171.75    118.15 o 
  -2  14   8       23.82      -52.75    141.85 o 
  -1  14   8      685.59      726.45    131.50 o 
   0  14   8     1137.53     1064.36    150.55 o 
   1  14   8       32.83      -89.93     89.93 o 
   2  14   8      854.88      703.43    131.51 o 
   3  14   8      218.51      223.03    112.96 o 
   4  14   8     1207.96     1062.64    153.10 o 
   5  14   8      230.56       93.80    153.99 o 
  -6  15   8       63.24        5.65    111.48 o 
  -5  15   8     2355.65     2534.67    733.97 o 
  -4  15   8       71.67       48.10    102.77 o 
  -3  15   8     2981.02     3201.40    240.68 o 
  -2  15   8      389.44      486.92    133.69 o 
  -1  15   8     2215.44     2375.25    307.89 o 
   0  15   8      687.80      598.54    134.23 o 
   1  15   8     3226.81     2968.12    213.52 o 
   2  15   8      542.97      458.60    153.61 o 
   3  15   8     1966.74     1711.74    179.28 o 
   4  15   8      700.45      638.52    175.07 o 
  -5  16   8       80.41     -100.92    115.36 o 
  -4  16   8     6446.88     5763.37    294.16 o 
  -3  16   8        3.41       52.76    111.03 o 
  -2  16   8     6213.30     6567.46    311.09 o 
  -1  16   8       67.69       17.24    110.44 o 
   0  16   8     6159.77     6140.57    300.11 o 
   1  16   8      512.33      520.81    139.15 o 
   2  16   8     4759.40     4810.75    269.48 o 
  -2  17   8      176.24      320.05    172.01 o 
  -1  17   8      289.09      387.54    182.55 o 
   0  17   8      886.87      936.22    315.87 o 
 -11   1   9     1192.20     1142.50    141.31 o 
 -10   1   9      562.45      539.11    109.47 o 
  -9   1   9     3741.59     4189.27    206.46 o 
  -8   1   9     1281.82     1132.69    112.25 o 
  -7   1   9     8280.53     8167.69    259.10 o 
  -6   1   9     1742.45     1724.26    119.08 o 
  -5   1   9    13472.96    14082.92    351.83 o 
  -4   1   9     3323.06     3199.45    146.67 o 
  -3   1   9    24788.95    24137.60    518.34 o 
  -2   1   9     1224.09     1206.32    102.07 o 
  -1   1   9    26808.57    27081.60    579.53 o 
   0   1   9      702.64      721.45     87.26 o 
   1   1   9    16155.15    16038.51    385.99 o 
   2   1   9      604.58      611.85     84.39 o 
   3   1   9     9056.71     9462.60    325.95 o 
   4   1   9     1431.64     1681.26    147.11 o 
   5   1   9     8945.95     8929.31    437.73 o 
   6   1   9      790.50      923.37    188.65 o 
   7   1   9     1978.84     1939.82    521.86 o 
   8   1   9      869.97      815.54    215.43 o 
   9   1   9     3514.21     3288.42    503.02 o 
 -11   2   9     2873.97     2906.66    247.04 o 
 -10   2   9     4705.61     4641.97    215.36 o 
  -9   2   9     1642.77     1767.86    163.14 o 
  -8   2   9     8165.88     7651.19    255.97 o 
  -7   2   9     8008.07     7501.60    245.17 o 
  -6   2   9    13132.07    13061.12    340.13 o 
  -5   2   9     2835.30     2767.24    165.96 o 
  -4   2   9    17870.80    17587.34    409.25 o 
  -3   2   9     4539.03     4540.73    169.00 o 
  -2   2   9    33387.42    32932.74    880.18 o 
  -1   2   9      440.76      378.84     74.32 o 
   0   2   9    27938.30    28702.50   1028.76 o 
   1   2   9     2374.62     2725.17    206.05 o 
   2   2   9    21727.87    21768.08    579.74 o 
   3   2   9     1004.11     1204.47    193.50 o 
   4   2   9     8898.84     9470.83    335.89 o 
   5   2   9      227.13      316.67    104.18 o 
   6   2   9     3232.71     3418.20    212.22 o 
   7   2   9     1301.04     1187.46    212.30 o 
   8   2   9     1515.04     1640.25    396.75 o 
   9   2   9      524.23      605.28    201.13 o 
 -11   3   9       32.25      -28.39     93.98 o 
 -10   3   9        5.86      -41.85     81.40 o 
  -9   3   9      479.88      377.15    127.77 o 
  -8   3   9      107.67      168.15     80.42 o 
  -7   3   9     1871.18     1846.97    127.37 o 
  -6   3   9      111.55      119.00     66.72 o 
  -5   3   9     3287.58     3185.21    150.01 o 
  -4   3   9      147.15       89.87     60.64 o 
  -3   3   9     1579.02     1320.87    161.75 o 
  -2   3   9      714.61      654.19     84.45 o 
  -1   3   9      288.40      317.91     71.20 o 
   0   3   9      984.47     1065.28    115.90 o 
   1   3   9      303.45      355.25     91.49 o 
   2   3   9      106.36      125.53     79.51 o 
   3   3   9       82.43       85.10     68.63 o 
   4   3   9       39.55      -31.37     84.39 o 
   5   3   9      492.21      606.77    115.93 o 
   6   3   9       25.21       24.27     97.74 o 
   7   3   9      429.90      442.11    128.05 o 
   8   3   9       18.05     -110.81    271.18 o 
   9   3   9      540.75      209.77    256.25 o 
 -11   4   9     2425.44     3010.36    227.59 o 
 -10   4   9     2661.87     2619.91    337.39 o 
  -9   4   9      267.00      136.55     85.29 o 
  -8   4   9     3375.02     3151.90    164.96 o 
  -7   4   9     4978.39     5260.30    204.24 o 
  -6   4   9     9978.32     9440.14    276.06 o 
  -5   4   9     1676.61     1922.67    142.45 o 
  -4   4   9    14482.99    14194.53    349.57 o 
  -3   4   9     9958.72     9847.45    266.99 o 
  -2   4   9    18231.60    17743.96    491.02 o 
  -1   4   9      352.38      345.93     87.27 o 
   0   4   9    11576.23    12061.85    563.49 o 
   1   4   9     1214.71     1230.77    125.78 o 
   2   4   9     7811.10     7771.74    293.06 o 
   3   4   9     2494.13     2810.39    185.58 o 
   4   4   9     4657.33     4700.27    237.29 o 
   5   4   9      487.08      255.53    105.33 o 
   6   4   9     4288.09     4583.73    248.77 o 
   7   4   9      594.06      829.24    418.28 o 
   8   4   9     1466.12     1222.70    199.73 o 
 -11   5   9     2603.15     2423.04    340.24 o 
 -10   5   9     2146.75     1983.70    183.49 o 
  -9   5   9     6371.44     6845.62    298.00 o 
  -8   5   9     3967.18     4138.36    227.06 o 
  -7   5   9    10311.91    10094.68    485.26 o 
  -6   5   9     1809.78     1793.45    148.13 o 
  -5   5   9    11235.75    10689.77    353.33 o 
  -4   5   9     1979.25     2083.97    151.20 o 
  -3   5   9    23539.05    24293.85    785.54 o 
  -2   5   9      567.01      753.41    154.22 o 
  -1   5   9    22601.46    23209.29    777.17 o 
   0   5   9        5.47       -1.87     99.98 o 
   1   5   9    31058.88    29963.57   1031.89 o 
   2   5   9       86.92      125.14    104.61 o 
   3   5   9    11022.36    10257.99    400.66 o 
   4   5   9      182.71      145.69    119.44 o 
   5   5   9    10783.30    11348.77    643.10 o 
   6   5   9      145.07       82.81    125.95 o 
   7   5   9     1904.49     1980.72    237.85 o 
   8   5   9     1747.87     2005.00    314.95 o 
 -11   6   9      393.61      458.95    215.08 o 
 -10   6   9      224.56       72.08    107.30 o 
  -9   6   9       21.67      -76.96     92.12 o 
  -8   6   9     2114.91     2089.41    177.70 o 
  -7   6   9       18.75       81.14     86.58 o 
  -6   6   9     2212.70     2250.82    166.74 o 
  -5   6   9       41.00       56.46     79.32 o 
  -4   6   9     7739.34     7708.39    370.69 o 
  -3   6   9      118.25      245.81    113.77 o 
  -2   6   9      449.31      430.73    143.63 o 
  -1   6   9      176.71       60.50    110.83 o 
   0   6   9     1532.38     1581.12    186.89 o 
   1   6   9      557.34      692.11    269.13 o 
   2   6   9      338.07      372.27     99.25 o 
   3   6   9       48.40       87.78     73.66 o 
   4   6   9     1523.45     1517.83    133.28 o 
   5   6   9       36.64      -83.34    107.33 o 
   6   6   9      712.65      822.94    296.84 o 
   7   6   9       31.18     -126.25    126.25 o 
   8   6   9     1154.49     1074.81    210.24 o 
 -10   7   9      376.03      186.45    123.26 o 
  -9   7   9      992.53     1280.35    193.81 o 
  -8   7   9     1009.03     1198.95    149.70 o 
  -7   7   9     1129.25     1515.05    155.03 o 
  -6   7   9     1028.56     1076.86    175.73 o 
  -5   7   9     3638.98     3878.96    329.65 o 
  -4   7   9     1497.40     1333.95    182.47 o 
  -3   7   9     7314.54     7786.48   1271.84 o 
  -2   7   9       10.29      -54.27    101.17 o 
  -1   7   9     7778.54     8654.15    416.77 o 
   0   7   9        3.68      128.18    116.14 o 
   1   7   9     8220.90     7665.78    345.59 o 
   2   7   9     1317.17     1325.81    127.31 o 
   3   7   9     4997.88     4892.83    234.42 o 
   4   7   9     1496.62     1382.48    224.38 o 
   5   7   9     3423.14     3327.32    264.57 o 
   6   7   9      521.28      361.06    149.77 o 
   7   7   9     1135.28     1595.48    219.07 o 
   8   7   9      204.10      -39.33    195.85 o 
 -10   8   9     3616.96     3131.93    230.42 o 
  -9   8   9     1949.26     1739.75    233.23 o 
  -8   8   9     8311.80     8803.02    457.42 o 
  -7   8   9     4218.42     4568.73    322.84 o 
  -6   8   9    11672.00    11682.16    513.61 o 
  -5   8   9      306.09      412.37    149.31 o 
  -4   8   9    15543.57    15205.03    590.96 o 
  -3   8   9     3652.92     4077.06    403.09 o 
  -2   8   9    12446.50    13062.46    548.78 o 
  -1   8   9       16.04      -68.94    101.27 o 
   0   8   9    14749.82    13349.34    413.72 o 
   1   8   9      633.16      611.72    208.96 o 
   2   8   9    11000.94    10325.01    345.66 o 
   3   8   9      116.13       30.63     82.63 o 
   4   8   9     8174.55     7572.41    289.48 o 
   5   8   9       54.95       54.20    132.10 o 
   6   8   9     6877.34     7270.53    975.44 o 
   7   8   9      660.85      457.93    172.91 o 
  -9   9   9     3248.35     3936.93    507.05 o 
  -8   9   9      949.43     1040.79    210.75 o 
  -7   9   9     2433.31     2148.69    400.87 o 
  -6   9   9       59.27      123.12    135.94 o 
  -5   9   9     3778.06     3871.00    291.64 o 
  -4   9   9      322.73      403.40    144.37 o 
  -3   9   9     4334.65     4326.89    770.54 o 
  -2   9   9      143.15       54.59     84.79 o 
  -1   9   9     1360.08     1384.13    143.94 o 
   0   9   9       37.72       -4.22     81.11 o 
   1   9   9     4771.10     4492.27    223.72 o 
   2   9   9     1748.42     1847.64    155.05 o 
   3   9   9     1072.50     1100.03    130.66 o 
   4   9   9       76.92       18.71     85.27 o 
   5   9   9     2191.18     2128.04    237.12 o 
   6   9   9      148.21      302.46    155.23 o 
   7   9   9      685.49     1299.56    288.52 o 
  -9  10   9      972.64      849.38    146.86 o 
  -8  10   9      455.10      333.00    121.01 o 
  -7  10   9     1818.49     1943.05    379.46 o 
  -6  10   9     1175.77     1057.89    141.27 o 
  -5  10   9     1489.79     1683.42    159.38 o 
  -4  10   9      345.12      290.13    130.23 o 
  -3  10   9      702.74      711.20    126.59 o 
  -2  10   9     6086.00     6101.87    273.37 o 
  -1  10   9       18.19      -26.59    107.16 o 
   0  10   9     2455.85     2736.15    229.47 o 
   1  10   9        4.55      -79.83     79.83 o 
   2  10   9     4968.59     4827.98    241.70 o 
   3  10   9      657.44      673.87    136.46 o 
   4  10   9     1609.65     1626.01    156.35 o 
   5  10   9       55.51      -42.89    133.86 o 
   6  10   9      537.87      698.07    212.04 o 
  -8  11   9     2150.15     2250.99    195.94 o 
  -7  11   9     8129.89     8173.57    570.66 o 
  -6  11   9      873.07      669.22    130.31 o 
  -5  11   9    10136.07    10192.78    597.08 o 
  -4  11   9      876.96      947.02    144.84 o 
  -3  11   9    10878.82    11295.69    399.54 o 
  -2  11   9      396.96      419.03    136.99 o 
  -1  11   9     7321.06     6961.85    294.92 o 
   0  11   9      212.50      225.29    103.65 o 
   1  11   9     8498.76     9030.25    344.43 o 
   2  11   9       21.64      -31.96     88.32 o 
   3  11   9     6615.39     5570.49    333.11 o 
   4  11   9      243.99      355.52    116.28 o 
   5  11   9     7952.03     7648.68    436.45 o 
   6  11   9      322.58      577.62    252.62 o 
  -8  12   9     3265.45     3513.71    232.40 o 
  -7  12   9      421.69      612.32    134.02 o 
  -6  12   9     1033.46     1089.06    173.88 o 
  -5  12   9       25.51      -58.73    117.78 o 
  -4  12   9     4391.80     4403.72    283.74 o 
  -3  12   9       19.53       88.98     95.17 o 
  -2  12   9     1208.31      857.24    136.38 o 
  -1  12   9       50.94       22.30    100.42 o 
   0  12   9     5043.12     5154.63    264.07 o 
   1  12   9       23.18       92.06     96.60 o 
   2  12   9     2377.03     2641.66    301.84 o 
   3  12   9      112.84       84.57    103.62 o 
   4  12   9     3149.43     3055.43    210.69 o 
   5  12   9        6.81       37.20    146.69 o 
  -7  13   9      498.09      598.38    158.36 o 
  -6  13   9      130.98      285.10    123.89 o 
  -5  13   9      129.85      105.15    111.35 o 
  -4  13   9        9.62     -109.48    109.48 o 
  -3  13   9      451.10      231.93    116.12 o 
  -2  13   9      171.66      169.57    111.11 o 
  -1  13   9      841.23      906.13    149.16 o 
   0  13   9       15.88       22.33    107.90 o 
   1  13   9      932.12      879.06    143.17 o 
   2  13   9      445.66      535.25    166.97 o 
   3  13   9     1175.29     1045.03    242.40 o 
   4  13   9        7.60     -103.86    103.86 o 
  -6  14   9     4201.91     4390.52    327.86 o 
  -5  14   9      389.99      353.65    158.24 o 
  -4  14   9     5270.15     5684.91    336.26 o 
  -3  14   9      283.56      409.91    128.29 o 
  -2  14   9     4752.99     4854.03    264.97 o 
  -1  14   9        7.12      -95.73    100.57 o 
   0  14   9     4201.52     4013.37    316.13 o 
   1  14   9       63.96      136.64    116.81 o 
   2  14   9     4267.35     4124.92    249.08 o 
   3  14   9      164.03      179.99    136.68 o 
   4  14   9     5096.62     4979.71    414.29 o 
  -5  15   9     2543.02     1844.66    279.34 o 
  -4  15   9      105.39      119.36    118.17 o 
  -3  15   9     2789.78     2433.84    212.67 o 
  -2  15   9      240.40      332.77    126.16 o 
  -1  15   9     2050.19     1934.91    245.81 o 
   0  15   9       47.84       -2.90    115.12 o 
   1  15   9     2597.27     2641.30    211.60 o 
   2  15   9      186.61       94.09    154.17 o 
  -2  16   9      282.08      554.84    305.38 o 
  -1  16   9        7.05      238.29    278.44 o 
   0  16   9       10.28      101.67    254.59 o 
 -11   0  10     4993.88     4977.44    477.64 o 
 -10   0  10     3353.27     3670.17    285.19 o 
  -9   0  10     2506.94     2518.10    231.91 o 
  -8   0  10     1230.68      967.10    165.46 o 
  -7   0  10     4811.45     4444.61    275.71 o 
  -6   0  10     3755.85     3987.72    250.89 o 
  -5   0  10      582.81      630.14    125.05 o 
  -4   0  10    10192.33    10052.20    469.25 o 
  -3   0  10     9373.63     9176.14    547.66 o 
  -2   0  10     7954.03     7959.41    490.54 o 
  -1   0  10     1316.00     1419.90    165.25 o 
   0   0  10    29967.72    29981.15    911.43 o 
   1   0  10    14931.22    15786.41    562.77 o 
   2   0  10    21334.41    21351.21   1039.15 o 
   3   0  10      993.36      903.79    232.29 o 
   4   0  10    10919.21    10776.91    693.80 o 
   5   0  10     1360.87     1408.66    318.71 o 
   6   0  10     8229.35     8649.88    668.85 o 
   7   0  10      798.37     1172.49    337.94 o 
   8   0  10     3394.23     3754.22    500.07 o 
 -11   1  10      257.53      378.15    169.60 o 
 -10   1  10      282.37      375.57    108.04 o 
  -9   1  10     2803.78     2627.72    166.61 o 
  -8   1  10      694.42      696.36    108.76 o 
  -7   1  10     1041.58     1035.05    111.66 o 
  -6   1  10      232.31      244.22     79.94 o 
  -5   1  10     2849.53     3142.31    156.44 o 
  -4   1  10     4905.99     4817.17    187.15 o 
  -3   1  10     2177.99     1966.01    183.91 o 
  -2   1  10     3031.85     3129.85    156.89 o 
  -1   1  10     1349.47     1305.55    111.50 o 
   0   1  10     1136.98     1338.76    111.90 o 
   1   1  10     4271.57     4301.56    246.08 o 
   2   1  10     2455.02     2622.34    175.24 o 
   3   1  10     4279.94     4511.13    231.02 o 
   4   1  10      165.35       12.69    120.32 o 
   5   1  10     6866.86     7455.12    412.98 o 
   6   1  10      264.65       73.22    151.27 o 
   7   1  10     2303.74     2358.03    270.92 o 
   8   1  10        0.22       -3.88    165.73 o 
 -11   2  10      755.29      678.69    151.48 o 
 -10   2  10      347.80      485.42    112.93 o 
  -9   2  10      489.73      390.32    101.10 o 
  -8   2  10      765.73      961.50    115.87 o 
  -7   2  10      788.33      686.92    101.64 o 
  -6   2  10     1503.94     1512.76    153.77 o 
  -5   2  10     1310.01     1186.40    115.49 o 
  -4   2  10     1534.24     1652.44    133.92 o 
  -3   2  10     3338.32     3464.78    233.32 o 
  -2   2  10     2415.34     2520.11    169.03 o 
  -1   2  10      157.93      116.84     61.35 o 
   0   2  10     1610.83     1451.81    234.79 o 
   1   2  10      101.03       54.10     77.99 o 
   2   2  10     3768.68     3783.52    214.93 o 
   3   2  10       75.54      -45.08     83.40 o 
   4   2  10     3112.38     3045.73    215.57 o 
   5   2  10       13.65      182.95    143.77 o 
   6   2  10     2180.93     2847.24    286.90 o 
   7   2  10      119.09       -6.04    162.26 o 
   8   2  10      538.63      632.21    214.33 o 
 -11   3  10      636.74      275.20    231.32 o 
 -10   3  10     4551.22     4947.17    229.60 o 
  -9   3  10     3972.01     3996.93    213.73 o 
  -8   3  10    11252.68    11904.99    542.30 o 
  -7   3  10     2857.85     2754.47    158.37 o 
  -6   3  10     3254.72     3515.67    170.13 o 
  -5   3  10    11631.02    11716.38    320.91 o 
  -4   3  10     9367.59     9167.78    268.33 o 
  -3   3  10    12438.95    11829.46    370.20 o 
  -2   3  10     4601.59     4654.67    224.10 o 
  -1   3  10    15610.75    15629.89    460.81 o 
   0   3  10     6880.89     6881.60    328.14 o 
   1   3  10    24704.63    24627.04   1578.31 o 
   2   3  10     2557.51     2662.72    183.89 o 
   3   3  10    11350.82    11398.31    697.27 o 
   4   3  10      473.81      578.52    136.65 o 
   5   3  10     9512.71    10067.46    374.77 o 
   6   3  10       16.57       17.17    149.29 o 
   7   3  10     2495.33     2651.19    419.38 o 
   8   3  10       62.51      -36.31    224.60 o 
 -10   4  10      306.88      274.66    125.30 o 
  -9   4  10     3220.40     3544.15    232.17 o 
  -8   4  10     1208.38      892.47    140.90 o 
  -7   4  10     3964.38     4045.38    227.18 o 
  -6   4  10     3220.15     3547.56    253.61 o 
  -5   4  10     1554.89     1550.14    146.22 o 
  -4   4  10    11362.78    11263.61    367.49 o 
  -3   4  10     3319.47     3010.36    340.59 o 
  -2   4  10     9223.59     8888.14    413.27 o 
  -1   4  10      242.74      225.01    123.55 o 
   0   4  10    15077.21    16191.44    600.00 o 
   1   4  10     1127.08     1458.34    291.15 o 
   2   4  10     4344.05     4361.15    373.93 o 
   3   4  10      106.26      100.84    115.22 o 
   4   4  10     4603.12     4352.61    824.58 o 
   5   4  10      353.98      454.44    155.75 o 
   6   4  10     2036.63     2107.10    236.30 o 
   7   4  10        0.02       72.35    247.74 o 
 -10   5  10      358.93      323.00    129.31 o 
  -9   5  10      541.62      674.10    138.34 o 
  -8   5  10       64.04      155.68    105.72 o 
  -7   5  10       46.93      -57.89     89.48 o 
  -6   5  10      296.87      334.83    106.77 o 
  -5   5  10       61.88      162.58    127.65 o 
  -4   5  10      332.16      393.41    133.45 o 
  -3   5  10       42.03       89.89    153.07 o 
  -2   5  10     1635.07     1602.15    203.09 o 
  -1   5  10       59.37       25.63    103.48 o 
   0   5  10     1349.52     1446.30    191.82 o 
   1   5  10      885.99      894.83    163.21 o 
   2   5  10      817.11      867.36    168.22 o 
   3   5  10      826.76      740.96    124.78 o 
   4   5  10      417.29      566.61    164.11 o 
   5   5  10      842.57      535.41    183.52 o 
   6   5  10      115.00       63.92    138.03 o 
   7   5  10      423.27      406.34    165.28 o 
 -10   6  10     2527.39     2701.35    354.78 o 
  -9   6  10     1546.05     1427.85    171.05 o 
  -8   6  10     3533.62     3924.42    239.00 o 
  -7   6  10     3440.98     3456.02    266.66 o 
  -6   6  10     5139.73     5026.99    320.99 o 
  -5   6  10     1458.71     1484.96    199.59 o 
  -4   6  10     3438.89     3272.34    256.24 o 
  -3   6  10     8189.85     8260.78    418.08 o 
  -2   6  10     5441.87     5914.43    378.66 o 
  -1   6  10     1994.42     1801.16    206.67 o 
   0   6  10     6633.27     6719.21    364.65 o 
   1   6  10     5099.15     5468.57    330.34 o 
   2   6  10    13270.04    12571.35    526.76 o 
   3   6  10       31.57      -25.43     80.13 o 
   4   6  10    11564.04    11905.77    928.12 o 
   5   6  10      527.15      533.42    169.41 o 
   6   6  10     8819.98     9972.34   1012.45 o 
   7   6  10      155.29      -18.12    156.48 o 
 -10   7  10     1889.22     1604.40    299.19 o 
  -9   7  10     1261.55     1362.82    171.14 o 
  -8   7  10     3503.64     3255.82    290.88 o 
  -7   7  10      534.55      401.93    157.89 o 
  -6   7  10     1880.39     1929.05    232.39 o 
  -5   7  10     4796.56     5005.69    387.12 o 
  -4   7  10     1485.58     1731.14    205.71 o 
  -3   7  10     6304.87     6375.14    368.32 o 
  -2   7  10      476.81      776.73    171.37 o 
  -1   7  10    11936.89    12182.20    525.87 o 
   0   7  10     2780.63     2468.01    303.53 o 
   1   7  10     6302.29     6515.03    402.37 o 
   2   7  10     1382.78     1283.81    138.22 o 
   3   7  10     4379.08     3850.92    206.00 o 
   4   7  10     1278.50     1251.06    208.37 o 
   5   7  10     3551.81     3624.23    670.62 o 
   6   7  10      183.34       22.76    141.12 o 
   7   7  10     1807.96     1261.86    307.26 o 
  -9   8  10        7.04       77.86    165.44 o 
  -8   8  10       88.99       83.04    147.67 o 
  -7   8  10      377.71      430.80    310.16 o 
  -6   8  10      118.28      251.97    142.16 o 
  -5   8  10       33.54        4.87    174.92 o 
  -4   8  10        7.21      -22.93    113.28 o 
  -3   8  10      180.38      232.04    150.20 o 
  -2   8  10       45.16      166.46    134.80 o 
  -1   8  10      120.95       52.96    144.79 o 
   0   8  10      262.15      129.07     92.92 o 
   1   8  10       46.12       18.85     88.94 o 
   2   8  10      802.82      815.75    227.38 o 
   3   8  10       21.36       96.69     90.84 o 
   4   8  10        9.73     -102.77    127.91 o 
   5   8  10      353.11      565.19    186.02 o 
   6   8  10      165.33      -70.19    274.92 o 
  -8   9  10     7549.61     8591.18    529.86 o 
  -7   9  10     3941.91     3818.67    360.50 o 
  -6   9  10     4322.13     4680.91    343.38 o 
  -5   9  10     4803.59     4827.84    340.61 o 
  -4   9  10     7188.17     7414.30    406.80 o 
  -3   9  10     6359.25     7271.66    424.79 o 
  -2   9  10     3186.39     3188.08    358.67 o 
  -1   9  10     4158.58     4423.92    525.65 o 
   0   9  10     1169.66     1346.86    151.64 o 
   1   9  10     8177.58     7761.19    378.82 o 
   2   9  10      104.91       84.20     90.90 o 
   3   9  10     4089.08     4212.38    365.82 o 
   4   9  10        7.74        6.66    169.57 o 
   5   9  10     5788.81     5617.11    376.26 o 
   6   9  10        2.05     -156.07    204.44 o 
  -8  10  10     1717.30     1637.62    411.58 o 
  -7  10  10     6951.07     7669.41    444.56 o 
  -6  10  10     2855.41     3457.66    305.14 o 
  -5  10  10     3782.02     3478.05    293.29 o 
  -4  10  10    10143.04    10343.52    452.83 o 
  -3  10  10     2125.83     1926.63    178.22 o 
  -2  10  10     7668.05     6956.68    308.50 o 
  -1  10  10      601.00      727.10    133.09 o 
   0  10  10    11361.56    11003.21    499.36 o 
   1  10  10      774.11      815.43    135.45 o 
   2  10  10     2978.55     2938.61    202.79 o 
   3  10  10       83.99       62.89     95.08 o 
   4  10  10     4449.22     4251.04    333.15 o 
   5  10  10      378.86      250.28    164.56 o 
  -8  11  10       51.43      -40.56    152.52 o 
  -7  11  10       68.63       10.74    113.52 o 
  -6  11  10       83.29       42.05    107.33 o 
  -5  11  10      455.28      561.73    132.31 o 
  -4  11  10        1.49       38.63     98.79 o 
  -3  11  10      832.27      726.64    197.25 o 
  -2  11  10      284.77      360.07    117.45 o 
  -1  11  10     1221.89     1198.99    170.80 o 
   0  11  10      174.54      215.91    109.83 o 
   1  11  10        4.20       59.13    100.80 o 
   2  11  10      365.01      201.58    110.49 o 
   3  11  10       88.75      -69.19    100.60 o 
   4  11  10        1.42       32.96    105.22 o 
  -7  12  10     2717.35     2593.68    320.48 o 
  -6  12  10     1339.99     1439.24    176.54 o 
  -5  12  10      854.99      781.09    145.60 o 
  -4  12  10     2585.85     2526.15    207.75 o 
  -3  12  10     2741.31     2665.84    213.03 o 
  -2  12  10     2379.14     2615.71    327.90 o 
  -1  12  10      308.69      308.64    118.97 o 
   0  12  10     3131.47     2964.45    216.08 o 
   1  12  10     1116.12     1129.97    155.45 o 
   2  12  10     3394.29     3188.69    331.80 o 
   3  12  10      119.07      175.55    117.44 o 
   4  12  10     2225.93     2337.24    286.11 o 
  -6  13  10     1725.37     1836.67    284.44 o 
  -5  13  10     4047.42     3786.59    290.95 o 
  -4  13  10     2792.26     3240.35    234.94 o 
  -3  13  10     2814.66     2709.65    221.72 o 
  -2  13  10      900.23      641.83    142.52 o 
  -1  13  10     3365.23     3305.91    236.67 o 
   0  13  10      559.50      517.17    135.56 o 
   1  13  10     3414.86     3128.47    284.05 o 
   2  13  10      309.77      140.94    120.76 o 
   3  13  10     2803.62     2634.19    304.71 o 
  -4  14  10      314.92      380.92    283.60 o 
  -3  14  10      124.81      195.51    128.93 o 
  -2  14  10       34.04      200.08    124.96 o 
  -1  14  10      176.16       61.94    114.58 o 
   0  14  10      708.08      645.97    149.96 o 
   1  14  10      216.03      486.68    194.83 o 
   2  14  10       15.58      155.66    178.68 o 
 -10   1  11     5086.48     4992.92    288.04 o 
  -9   1  11      237.53      220.73    101.65 o 
  -8   1  11     6217.85     6131.20    246.10 o 
  -7   1  11     1130.88     1118.87    173.33 o 
  -6   1  11     4792.62     4798.56    206.07 o 
  -5   1  11     2075.73     2138.88    139.73 o 
  -4   1  11     3996.90     4219.76    181.82 o 
  -3   1  11     1484.19     1809.02    136.42 o 
  -2   1  11      959.28     1029.39    110.80 o 
  -1   1  11     4829.15     5315.75    248.91 o 
   0   1  11     5833.18     5782.21    297.66 o 
   1   1  11     3169.72     3077.21    199.18 o 
   2   1  11     1148.18     1189.29    188.63 o 
   3   1  11     6859.81     7405.65    618.16 o 
   4   1  11     3881.06     4440.80    329.98 o 
   5   1  11     5592.70     6402.64    402.19 o 
   6   1  11      941.40      951.70    218.51 o 
   7   1  11     3550.19     4268.17    373.43 o 
 -10   2  11      107.45      137.60    108.79 o 
  -9   2  11     8951.05    10043.10    351.56 o 
  -8   2  11       25.59       30.10     86.70 o 
  -7   2  11     5824.10     6220.25    239.20 o 
  -6   2  11     3263.95     3528.94    221.35 o 
  -5   2  11     5214.62     4881.01    200.58 o 
  -4   2  11     1238.35     1095.67    116.68 o 
  -3   2  11     3957.82     3920.21    219.75 o 
  -2   2  11    10202.11    10034.97    442.47 o 
  -1   2  11     5022.43     4999.51    300.53 o 
   0   2  11     3277.90     3270.21    250.35 o 
   1   2  11     7611.24     6852.97    501.32 o 
   2   2  11     4185.07     4561.52    241.34 o 
   3   2  11     2819.95     2329.41    240.40 o 
   4   2  11     4735.34     5398.52    787.63 o 
   5   2  11     2955.72     3499.94    308.11 o 
   6   2  11     3460.82     3897.50    335.28 o 
   7   2  11      169.90      133.76    245.04 o 
 -10   3  11       49.11       74.08    217.81 o 
  -9   3  11        3.15       45.35    173.08 o 
  -8   3  11      195.32      179.80    111.79 o 
  -7   3  11        7.93       71.92    116.65 o 
  -6   3  11      809.44      846.87    134.51 o 
  -5   3  11        4.70      -79.52     79.52 o 
  -4   3  11      667.78      489.91    244.80 o 
  -3   3  11       75.31      125.45    119.39 o 
  -2   3  11       43.93       -9.65    231.45 o 
  -1   3  11      279.34      137.91    189.58 o 
   0   3  11       52.61       48.67    118.84 o 
   1   3  11      978.17      939.91    172.24 o 
   2   3  11      130.29      122.98    130.24 o 
   3   3  11     1321.19     1083.72    182.80 o 
   4   3  11      216.29      259.01    139.40 o 
   5   3  11      280.84      633.26    263.17 o 
   6   3  11      108.85      126.49    221.18 o 
 -10   4  11      963.78      903.38    275.16 o 
  -9   4  11     5182.22     5059.50    280.86 o 
  -8   4  11      678.15      753.95    148.64 o 
  -7   4  11     8041.92     8037.68    334.65 o 
  -6   4  11     2766.52     2698.80    234.72 o 
  -5   4  11     5027.79     5518.35    324.97 o 
  -4   4  11      414.13      207.84    131.22 o 
  -3   4  11     4822.16     4792.07    442.49 o 
  -2   4  11     1015.32     1236.95    186.79 o 
  -1   4  11     1666.53     1686.27    201.98 o 
   0   4  11     1408.53     1256.00    186.75 o 
   1   4  11     4027.58     4068.74    602.25 o 
   2   4  11     2877.28     3024.81    356.94 o 
   3   4  11     1008.22      863.20    332.56 o 
   4   4  11     4385.56     4873.23    354.68 o 
   5   4  11     3911.00     3804.00    322.21 o 
   6   4  11     3466.32     3525.43    479.37 o 
  -9   5  11       17.29        4.40    120.14 o 
  -8   5  11     7347.76     7318.03    329.75 o 
  -7   5  11      239.20      180.29    144.78 o 
  -6   5  11     3606.52     3385.56    278.19 o 
  -5   5  11     3176.27     3282.83    269.06 o 
  -4   5  11     7018.93     6946.49    370.04 o 
  -3   5  11     3955.29     4186.72    372.06 o 
  -2   5  11     2957.15     2742.14    251.37 o 
  -1   5  11     8015.03     7510.07    604.95 o 
   0   5  11     8258.21     7781.59    402.74 o 
   1   5  11     4439.21     4218.36    299.26 o 
   2   5  11     2965.07     2815.26    435.07 o 
   3   5  11     6004.02     6189.64    370.80 o 
   4   5  11     2409.39     2507.63    397.88 o 
   5   5  11     3837.07     4287.72    326.96 o 
   6   5  11      389.71      317.08    170.29 o 
  -9   6  11      652.05      421.10    257.93 o 
  -8   6  11       58.35       37.72    149.93 o 
  -7   6  11      357.22      461.90    175.49 o 
  -6   6  11       41.95       43.33    127.58 o 
  -5   6  11     1027.14      991.70    182.74 o 
  -4   6  11       76.39      192.13    170.06 o 
  -3   6  11     1012.29      992.00    190.43 o 
  -2   6  11      194.53      255.34    135.88 o 
  -1   6  11      139.16      101.74    129.89 o 
   0   6  11     2821.78     3009.28    267.04 o 
   1   6  11       28.51      -11.99    128.92 o 
   2   6  11     1335.26     1259.04    203.72 o 
   3   6  11       67.50      129.98     99.07 o 
   4   6  11     1716.64     1846.90    237.13 o 
   5   6  11      213.34      225.41    289.67 o 
   6   6  11      204.94      175.98    209.42 o 
  -8   7  11     3249.48     3526.10    316.67 o 
  -7   7  11     1413.47     1660.79    238.35 o 
  -6   7  11     1856.73     1817.70    238.33 o 
  -5   7  11     1520.42     1735.86    224.01 o 
  -4   7  11     2648.22     2646.18    358.80 o 
  -3   7  11      663.33      318.63    154.14 o 
  -2   7  11      810.20      788.10    182.30 o 
  -1   7  11     1332.26     1020.39    323.09 o 
   0   7  11     2067.74     1926.90    231.22 o 
   1   7  11      594.35      602.26    170.23 o 
   2   7  11      550.26      855.26    214.87 o 
   3   7  11     1384.65     1110.66    137.16 o 
   4   7  11     1549.05     1430.21    373.85 o 
   5   7  11     2316.70     2366.03    323.73 o 
   6   7  11      275.61      175.17    237.94 o 
  -8   8  11       26.46     -144.09    144.09 o 
  -7   8  11     5851.44     5811.01    623.17 o 
  -6   8  11     1602.42     1314.13    216.62 o 
  -5   8  11     9031.38     8864.03   1279.96 o 
  -4   8  11     1389.24     1310.67    425.42 o 
  -3   8  11     7342.50     8131.80    509.72 o 
  -2   8  11     3358.43     4046.34    496.28 o 
  -1   8  11     4240.98     3476.53    295.59 o 
   0   8  11     4679.09     4650.36    250.44 o 
   1   8  11     4521.33     4302.56    345.33 o 
   2   8  11     4941.70     5377.43    263.47 o 
   3   8  11     1072.77     1036.65    142.50 o 
   4   8  11     5008.07     5672.23    390.87 o 
   5   8  11     1520.59     1909.45    352.46 o 
  -7   9  11      143.65       46.06    146.19 o 
  -6   9  11      552.56      561.11    181.89 o 
  -5   9  11      680.77      566.78    176.92 o 
  -4   9  11     3320.16     3560.10    316.53 o 
  -3   9  11      411.97      253.81    210.85 o 
  -2   9  11     1048.10      604.29    364.05 o 
  -1   9  11     2637.45     2934.60    283.72 o 
   0   9  11     1275.93     1224.63    157.24 o 
   1   9  11     1410.85     1463.95    164.07 o 
   2   9  11      375.51      415.25    121.34 o 
   3   9  11     1126.90     1240.62    265.64 o 
   4   9  11      209.78      100.03    162.19 o 
   5   9  11      275.15       91.70    223.96 o 
  -6  10  11     1672.99     1681.17    377.45 o 
  -5  10  11     1363.36     1296.18    225.88 o 
  -4  10  11      218.39      505.31    193.17 o 
  -3  10  11     1621.10     1486.86    177.10 o 
  -2  10  11     1617.22     1653.48    179.25 o 
  -1  10  11     1562.14     1651.46    180.55 o 
   0  10  11       66.23       20.74    100.62 o 
   1  10  11     1867.44     2012.44    184.21 o 
   2  10  11      344.47      192.63    119.07 o 
   3  10  11      385.32      460.09    129.09 o 
   4  10  11      245.27      510.41    275.63 o 
  -6  11  11     5846.65     6141.29    492.57 o 
  -5  11  11     1157.55     1394.05    210.35 o 
  -4  11  11     9435.33     9808.15    402.18 o 
  -3  11  11      930.10      901.76    158.91 o 
  -2  11  11     3722.25     3689.88    245.46 o 
  -1  11  11     3737.21     3832.11    249.75 o 
   0  11  11     4455.76     4446.07    315.90 o 
   1  11  11     3457.99     3599.98    239.19 o 
   2  11  11      773.97      605.43    143.47 o 
   3  11  11     4696.02     4788.09    393.75 o 
  -4  12  11      457.49      604.92    151.29 o 
  -3  12  11     1523.41     1369.42    179.89 o 
  -2  12  11     1411.73     1320.70    177.88 o 
  -1  12  11     1625.97     1821.56    346.81 o 
   0  12  11     2450.94     2415.00    212.63 o 
   1  12  11      872.24      847.92    226.19 o 
   2  12  11      937.81      749.87    218.91 o 
  -9   0  12     7861.47     9196.61    462.52 o 
  -8   0  12      713.50      571.80    170.58 o 
  -7   0  12     6266.35     6387.85    359.04 o 
  -6   0  12      379.20      369.68    143.71 o 
  -5   0  12     9031.40     9291.04    662.16 o 
  -4   0  12      260.09      179.33    179.63 o 
  -3   0  12     9220.03     9604.12    436.28 o 
  -2   0  12     2360.03     2905.10    242.17 o 
  -1   0  12     4854.07     5248.91    450.12 o 
   0   0  12      178.84      413.22    198.32 o 
   1   0  12     4101.16     5234.82    468.64 o 
   2   0  12     1519.13     1675.17    321.77 o 
   3   0  12     2186.09     1780.13    325.45 o 
   4   0  12      879.64      741.22    292.84 o 
   5   0  12     3576.57     3583.49    463.19 o 
  -9   1  12      142.68      228.11    114.28 o 
  -8   1  12     5366.58     5248.45    239.32 o 
  -7   1  12       27.44      -56.47     86.15 o 
  -6   1  12     3416.55     3528.67    186.45 o 
  -5   1  12       41.16      121.22     83.44 o 
  -4   1  12     2229.09     2271.87    160.40 o 
  -3   1  12       25.27      137.96    100.71 o 
  -2   1  12      480.07      333.47    133.15 o 
  -1   1  12      195.88      229.50    106.35 o 
   0   1  12     1402.05     1485.04    258.74 o 
   1   1  12      707.85      840.78    181.11 o 
   2   1  12      719.06      432.14    185.07 o 
   3   1  12     1159.91     1151.67    246.64 o 
   4   1  12     3093.33     3157.21    302.25 o 
   5   1  12      315.22      604.42    237.27 o 
  -9   2  12     1519.50     1662.33    239.83 o 
  -8   2  12      873.03      805.32    154.53 o 
  -7   2  12     3709.61     3511.47    230.70 o 
  -6   2  12       96.65      203.17    112.07 o 
  -5   2  12     3242.43     3056.99    206.52 o 
  -4   2  12        2.01       -5.21    117.32 o 
  -3   2  12     1518.00     1721.99    209.71 o 
  -2   2  12     1067.39     1034.75    482.49 o 
  -1   2  12      462.75      560.87    410.35 o 
   0   2  12      568.90      601.57    277.74 o 
   1   2  12      432.03      477.51    239.23 o 
   2   2  12     1752.32     1557.81    309.23 o 
   3   2  12      467.77      507.13    268.44 o 
   4   2  12      186.42      375.53    262.46 o 
   5   2  12      516.38      554.17    286.82 o 
  -9   3  12     1029.88     1215.46    217.97 o 
  -8   3  12    10558.84    10329.16    406.10 o 
  -7   3  12      285.78      400.07    133.68 o 
  -6   3  12    12236.88    12034.53    523.94 o 
  -5   3  12       58.53      -44.53    115.64 o 
  -4   3  12    15892.08    15315.93    798.01 o 
  -3   3  12      634.81      580.70    164.28 o 
  -2   3  12     8698.36     8907.89    437.45 o 
  -1   3  12     2666.00     2693.16    246.72 o 
   0   3  12     6817.34     6942.81    379.81 o 
   1   3  12     1345.97     1562.99    210.51 o 
   2   3  12     1852.31     1715.85    343.11 o 
   3   3  12     2279.02     2305.09    373.01 o 
   4   3  12     3818.50     3737.10    454.82 o 
   5   3  12      890.21      155.95    255.39 o 
  -9   4  12     3989.18     4202.38    459.21 o 
  -8   4  12      926.91     1149.01    176.34 o 
  -7   4  12     4108.61     4224.68    321.32 o 
  -6   4  12       18.15      139.19    139.95 o 
  -5   4  12     6500.36     6348.55    371.24 o 
  -4   4  12       79.58      -66.51    117.59 o 
  -3   4  12     2900.33     3025.69    273.73 o 
  -2   4  12      742.13      781.73    182.55 o 
  -1   4  12     4093.94     4014.11    395.45 o 
   0   4  12      272.23      217.50    137.77 o 
   1   4  12     2224.35     1986.16    231.92 o 
   2   4  12     2280.88     2764.48    305.98 o 
   3   4  12     1435.26     1675.03    232.44 o 
   4   4  12     1466.49     1596.08    366.60 o 
   5   4  12      895.06      893.31    332.20 o 
  -8   5  12      557.12      378.02    235.07 o 
  -7   5  12      266.35      151.41    158.08 o 
  -6   5  12      633.47      947.15    196.78 o 
  -5   5  12      715.46      744.17    185.05 o 
  -4   5  12     1133.43     1479.48    222.11 o 
  -3   5  12      766.06      851.40    187.79 o 
  -2   5  12      255.80      342.75    149.62 o 
  -1   5  12       24.65       31.27    128.58 o 
   0   5  12      479.71      310.05    159.19 o 
   1   5  12       10.45        5.48    127.00 o 
   2   5  12      263.38       27.01    154.06 o 
   3   5  12      237.92      216.28    159.54 o 
   4   5  12      342.55      644.63    196.67 o 
  -7   6  12     7342.09     8398.17    460.96 o 
  -6   6  12      263.68      343.88    192.23 o 
  -5   6  12     7120.79     7585.19    413.53 o 
  -4   6  12       74.47      218.32    151.01 o 
  -3   6  12     5364.44     6544.06    400.05 o 
  -2   6  12     1873.87     1740.19    235.57 o 
  -1   6  12     3805.61     3883.62    311.61 o 
   0   6  12      747.59      828.60    188.30 o 
   1   6  12     3136.62     2908.98    273.96 o 
   2   6  12     2473.14     2753.16    275.12 o 
   3   6  12     3258.79     3389.40    301.10 o 
   4   6  12      895.88      810.90    248.40 o 
  -7   7  12       65.47       -1.05    157.46 o 
  -6   7  12     2563.29     2651.01    278.57 o 
  -5   7  12       15.91     -183.07    183.07 o 
  -4   7  12     3757.23     3534.64    313.78 o 
  -3   7  12       76.69      103.16    141.94 o 
  -2   7  12     2951.22     2965.44    285.27 o 
  -1   7  12       42.94      -64.41    141.07 o 
   0   7  12     6525.85     7017.66    411.96 o 
   1   7  12      101.81       69.84    155.08 o 
   2   7  12     1588.24     1742.21    173.23 o 
   3   7  12      990.29      930.96    217.70 o 
   4   7  12     2338.30     1808.10    343.16 o 
  -6   8  12      296.38      388.23    175.57 o 
  -5   8  12       33.28     -178.28    178.28 o 
  -4   8  12     1135.96     1216.52    229.18 o 
  -3   8  12     1270.33     1175.72    221.00 o 
  -2   8  12      586.38      334.13    167.60 o 
  -1   8  12        2.68      -78.06    137.78 o 
   0   8  12       51.99       20.80    104.77 o 
   1   8  12      121.96       -9.95    107.44 o 
   2   8  12        1.05       98.29    109.93 o 
   3   8  12      190.00      228.88    228.60 o 
  -5   9  12        4.01      -84.47    151.08 o 
  -4   9  12     7453.46     7156.51    720.69 o 
  -3   9  12      306.50      237.36    218.08 o 
  -2   9  12     5277.06     5975.04    404.20 o 
  -1   9  12     1123.76      979.75    248.06 o 
   0   9  12     4716.24     4732.23    267.94 o 
   1   9  12     1378.97     1365.81    295.66 o 
   2   9  12     2250.15     2219.81    219.65 o 
   3   9  12     1621.99     1710.86    335.75 o 
  -4  10  12        5.20     -147.57    147.57 o 
  -3  10  12     5090.48     5546.35    309.92 o 
  -2  10  12      464.85      536.53    150.09 o 
  -1  10  12     7078.45     6838.79    328.74 o 
   0  10  12      395.46      380.62    134.64 o 
   1  10  12     3599.73     3685.66    277.06 o 
   2  10  12     1272.28     1082.61    232.71 o 
  -1  11  12        8.46     -104.41    167.99 o 
   0  11  12       64.50     -162.52    162.52 o 
  -8   1  13     3330.48     3707.59    252.06 o 
  -7   1  13     1136.82     1260.91    173.06 o 
  -6   1  13     5990.53     6862.48    317.59 o 
  -5   1  13     2152.03     2072.12    346.02 o 
  -4   1  13     6795.64     6800.26    391.25 o 
  -3   1  13       59.21       21.81    145.19 o 
  -2   1  13     6475.19     6301.55    527.28 o 
  -1   1  13        2.39     -100.03    182.11 o 
   0   1  13     5222.47     5165.27    487.60 o 
   1   1  13      604.48      288.64    225.42 o 
   2   1  13     3217.91     3264.25    417.25 o 
   3   1  13      217.46      347.99    258.63 o 
   4   1  13     1691.78     1526.23    363.23 o 
  -7   2  13     6852.83     7555.00    344.53 o 
  -6   2  13      437.71      192.71    149.38 o 
  -5   2  13     9657.42     9251.08    652.35 o 
  -4   2  13     1876.11     1911.89    242.30 o 
  -3   2  13    10269.22    10325.38    488.03 o 
  -2   2  13      252.89      311.07    152.97 o 
  -1   2  13     8587.60     8885.68    444.39 o 
   0   2  13      206.65      240.40    239.16 o 
   1   2  13     4071.77     4283.01    479.35 o 
   2   2  13      397.53      314.75    255.39 o 
   3   2  13     2337.43     1481.62    338.23 o 
   4   2  13      158.22      291.36    270.94 o 
  -7   3  13       62.26       74.97    151.99 o 
  -6   3  13      266.77       91.23    151.92 o 
  -5   3  13      186.26      198.18    207.22 o 
  -4   3  13      117.24       16.26    145.83 o 
  -3   3  13       10.41      103.79    138.98 o 
  -2   3  13       17.02       34.56    170.39 o 
  -1   3  13        2.69        1.65    135.00 o 
   0   3  13       33.96      231.88    155.90 o 
   1   3  13        6.40      -33.57    228.97 o 
   2   3  13      533.74      753.13    286.14 o 
   3   3  13       25.24       -2.60    220.34 o 
  -7   4  13     4138.97     4937.64    352.38 o 
  -6   4  13     1465.61     1079.70    207.91 o 
  -5   4  13     4032.73     3636.98    319.14 o 
  -4   4  13      855.38     1210.79    214.97 o 
  -3   4  13     5533.70     5222.26    360.70 o 
  -2   4  13      298.18       67.13    151.82 o 
  -1   4  13     4554.58     4918.58    342.07 o 
   0   4  13       43.11      166.49    154.62 o 
   1   4  13     4784.91     5360.75    402.83 o 
   2   4  13      948.52     1643.01    355.68 o 
   3   4  13     2156.41     2521.14    428.25 o 
  -6   5  13     7095.44     7443.23    530.55 o 
  -5   5  13      928.35     1330.27    231.47 o 
  -4   5  13     8138.83     8439.54    660.79 o 
  -3   5  13      299.23       75.21    166.13 o 
  -2   5  13     9026.22     9261.55    482.46 o 
  -1   5  13      356.82      301.21    163.42 o 
   0   5  13     5582.90     5328.47    370.96 o 
   1   5  13       33.48      268.33    168.65 o 
   2   5  13     2601.45     2976.32    297.45 o 
   3   5  13      198.44      240.39    277.67 o 
  -6   6  13      121.96       80.64    164.70 o 
  -5   6  13      759.30      622.36    200.87 o 
  -4   6  13       80.15      125.41    167.35 o 
  -3   6  13       78.49      204.38    202.13 o 
  -2   6  13      193.28      116.47    155.09 o 
  -1   6  13      263.98      477.15    257.68 o 
   0   6  13      101.15      206.90    170.44 o 
   1   6  13      339.83      131.16    167.80 o 
   2   6  13        0.69      -95.37     95.37 o 
  -5   7  13      343.37      191.19    170.27 o 
  -4   7  13     2491.96     2760.70    301.07 o 
  -3   7  13       28.34       -2.28    157.89 o 
  -2   7  13     2814.95     2689.22    289.48 o 
  -1   7  13       70.80      332.90    178.78 o 
   0   7  13     3066.04     3243.38    314.61 o 
   1   7  13      501.02      722.94    207.71 o 
   2   7  13     1579.48     1479.35    199.04 o 
  -3   8  13     5162.19     5550.92    401.30 o 
  -2   8  13       11.12       -7.62    154.42 o 
  -1   8  13     6200.86     7030.74    552.10 o 
   0   8  13       77.80       55.02    141.53 o 
   1   8  13     3446.30     3972.17    559.63 o 
  -5   1  14      704.64      464.84    203.02 o 
  -4   1  14      465.86      563.32    246.50 o 
  -3   1  14       79.67      126.07    216.52 o 
  -2   1  14     2372.65     1968.32    347.04 o 
  -1   1  14      517.99      788.48    288.19 o 
   0   1  14     1924.87     2186.05    366.63 o 
   1   1  14      291.47      194.77    217.12 o 
  -5   2  14      128.29       15.74    157.72 o 
  -4   2  14      921.06     1100.36    218.61 o 
  -3   2  14      868.92      852.42    285.15 o 
  -2   2  14      125.07      317.12    232.84 o 
  -1   2  14     1647.84     1432.59    315.18 o 
   0   2  14      168.45      162.54    220.79 o 
   1   2  14     1997.61     2029.06    369.39 o 
  -5   3  14     4387.67     4252.62    347.46 o 
  -4   3  14     4745.33     4670.37    353.08 o 
  -3   3  14     1634.75     1628.47    242.58 o 
  -2   3  14     7107.71     6669.12    410.57 o 
  -1   3  14     3249.57     2882.01    421.34 o 
   0   3  14     6126.39     7639.75    648.31 o 
   1   3  14      231.20      280.70    269.73 o 
  -4   4  14     1624.86     1879.17    259.99 o 
  -3   4  14     3342.45     3690.19    323.48 o 
  -2   4  14      439.35      344.89    176.53 o 
  -1   4  14     3885.15     3735.16    327.93 o 
   0   4  14      837.71      592.35    290.34 o 
  -4   5  14       88.99      -25.90    238.45 o 
  -3   5  14      504.20      666.25    200.95 o 
  -2   5  14      131.72       86.15    283.48 o 
  -1   5  14      117.20       69.52    194.74 o 
   0   5  14      335.11      133.10    237.14 o 
                                                 
